# Supplementary material for: Necessity and Sufficiency of Ldb1 in the Generation, Differentiation and Maintenance of Non-photoreceptor Cell Types During Retinal Development
Source: Front Mol Neurosci. 2018 Aug 6;11:271. doi: 10.3389/fnmol.2018.00271 (PMC6087769; doi:10.3389/fnmol.2018.00271)
Supplement: Supplementary file 1 [file Table_1.XLSX]

## Sheet: Sheet1
Table S1. Retinal cell types and subtypes immunolabeled by specific antibodies
Antibodies	Labeled retinal cell types and subtypes
Recoverin	Photoreceptor and Type 2 OFF-cone bipolar
Pax6	Horizontal, amacrine, Müller, and ganglion
Chx10	Bipolar
Protein kinase Ca	Rod bipolar
Bhlhb5	Type 2 OFF-cone bipolar and GABAergic amacrine
Lhx1	Horizontal
Glutamine synthetase	Müller
Sox9	Müller
Lhx2	Müller and amacrine
Calbindin D-28 k	Horizontal, amacrine and ganglion
GABA	GABAergic amacrine
GAD65	GABAergic amacrine
GAD67	GABAergic amacrine
GLYT1	Glycinergic amacrine
Syntaxin	Amacrine
Tfap2a/2b	Amacrine and horizontal
Isl1	Bipolar, cholinergic amacrine and ganglion
Tyrosine hydroxylase	Dopaminergic amacrine
Lmo4	Bipolar, amacrine, horizontal, Müller, and ganglion
ChAT	Cholinergic amacrine
Ebf	Ganglion and amacrine
Brn3a	Ganglion
Brn3b	Ganglion
