# Supplementary material for: Necessity and Sufficiency of Ldb1 in the Generation, Differentiation and Maintenance of Non-photoreceptor Cell Types During Retinal Development
Source: Front Mol Neurosci. 2018 Aug 6;11:271. doi: 10.3389/fnmol.2018.00271 (PMC6087769; doi:10.3389/fnmol.2018.00271)
Supplement: Supplementary file 2 [file Table_2.xlsx]

## Sheet: Sheet1
Table S2. Gene-specific primer sequences used for qRT-PCR analysis
Gene Symbol	5’ Primer	3’ Primer
Tfap2a	CTCCGGATTGCTCTCTCGAC	CTGGCTTCACGACCTGTTCT
Tfap2b	ACCTCTGTGAATGGGTGGTTT	TGTATGTACGTCTGTGGCGG
Sall3	ATTCTTCCTGGTGGAGTCTGC	TAACCTGCCAACCCCTGTTT
Onecut2	CCTCAGCAGAGCATGGGAAA	GGGGACTGGTAGGAGTAGGG
Neurod2	GCCTGCAGCTAAACTCTCGT	CCTCGTACTCGGAGCTGTTG
Ebf1	GTATGGGATGCCCCACAACA	GTGACACGCTGCTTGAGTTG
Ebf3	CAGTCCGCCAGTCACTTCTT	GACTCTTGGTCTGACGGTGG
Prox1	GCAAATGACTTTGAGGTTCCAGA	CCGCGATGATGGCATTGAAA
Isl1	CGGAAGAAACCAGCCTCAGT	GGGCATGCTTAAGAGACCCA
Brn3a	AGGCCTATTTTGCCGTACAACC	CTCCTCAGTAAGTGGCAGAGAATTTCAT
Brn3b	TGGACATCGTCTCCCAGAGTA	GTGTTCATGGTGTGGTAAGTGG
Gapdh	CGTGCCGCCTGGAGAAACCTG	GAGTGGGAGTTGCTGTTGAAGTCGC
