# Supplementary material for: Necessity and Sufficiency of Ldb1 in the Generation, Differentiation and Maintenance of Non-photoreceptor Cell Types During Retinal Development
Source: Front Mol Neurosci. 2018 Aug 6;11:271. doi: 10.3389/fnmol.2018.00271 (PMC6087769; doi:10.3389/fnmol.2018.00271)
Supplement: Supplementary file 3 [file Table_3.xlsx]

## Sheet: Ldb1KO_gene_DE
Table S3. List of genes differentially expressed between P0 control and Ldb1 mutant retinas as determined by RNA-seq analysis
test_id	gene_id	gene	locus	sample_1	sample_2	status	value_1	value_2	log2(fold_change)	p_value
XLOC_006380	XLOC_006380	Gfap	chr11:102887335-102897200	WT	MT	OK	3.89567	0.415714	-3.22821	0.00015
XLOC_017252	XLOC_017252	Galnt14	chr17:73488593-73710454	WT	MT	OK	2.8417	0.364904	-2.96117	0.0004
XLOC_013606	XLOC_013606	Krt4	chr15:101918534-101924735	WT	MT	OK	1.34888	0.187079	-2.85005	0.03405
XLOC_001211	XLOC_001211	Rgs4	chr1:169741476-169747642	WT	MT	OK	43.1793	6.81247	-2.66409	5e-05
XLOC_035864	XLOC_035864	Crym	chr7:120186383-120201988	WT	MT	OK	99.2149	16.4896	-2.589	5e-05
XLOC_007998	XLOC_007998	Crip1	chr12:113152011-113153879	WT	MT	OK	20.3781	3.54056	-2.52497	0.0053
XLOC_029902	XLOC_029902	Hopx	chr5:77004054-77115123	WT	MT	OK	34.6551	6.07933	-2.51108	0.0014
XLOC_035287	XLOC_035287	Fxyd5,Fxyd7	chr7:31032722-31051466	WT	MT	OK	4.22869	0.762425	-2.47154	0.00565
XLOC_011652	XLOC_011652	Opn4	chr14:34590388-34600142	WT	MT	OK	2.02119	0.373036	-2.43782	0.00195
XLOC_027714	XLOC_027714	Gabrd	chr4:155384976-155398069	WT	MT	OK	1.20213	0.225302	-2.41567	0.02045
XLOC_029496	XLOC_029496	Fzd10	chr5:128601105-128604093	WT	MT	OK	1.92934	0.363136	-2.40953	0.00395
XLOC_043035	XLOC_043035	Slc7a3	chrX:101079199-101085706	WT	MT	OK	1.5184	0.303497	-2.3228	0.0075
XLOC_037848	XLOC_037848	Chrna6	chr8:27402989-27415178	WT	MT	OK	10.1708	2.05035	-2.31049	5e-05
XLOC_028971	XLOC_028971	Gm8773	chr5:5573798-5576203	WT	MT	OK	2.66197	0.543297	-2.29268	0.0197
XLOC_027581	XLOC_027581	Cda	chr4:138337312-138368004	WT	MT	OK	1.67172	0.346189	-2.27171	0.0407
XLOC_006320	XLOC_006320	Krt14	chr11:100203161-100207510	WT	MT	OK	3.34775	0.694656	-2.26882	0.01235
XLOC_034761	XLOC_034761	Mylpf	chr7:127208886-127214288	WT	MT	OK	10.5122	2.20419	-2.25375	0.00265
XLOC_006317	XLOC_006317	Krt15	chr11:100131758-100137882	WT	MT	OK	19.291	4.0752	-2.24299	5e-05
XLOC_016749	XLOC_016749	Adcyap1	chr17:93199356-93206827	WT	MT	OK	2.04662	0.436699	-2.22854	0.00235
XLOC_018322	XLOC_018322	Ecscr	chr18:35713088-35722335	WT	MT	OK	1.50006	0.328272	-2.19206	0.0421
XLOC_016391	XLOC_016391	Lhfpl5	chr17:28575718-28583593	WT	MT	OK	1.88748	0.415816	-2.18244	0.03945
XLOC_005084	XLOC_005084	Pirt	chr11:66905631-66947086	WT	MT	OK	1.32333	0.295515	-2.16288	0.00365
XLOC_009342	XLOC_009342	Gng4	chr13:13784058-13827895	WT	MT	OK	4.45526	1.00801	-2.144	5e-05
XLOC_013196	XLOC_013196	Snhg18	chr15:32240567-32244662	WT	MT	OK	2.30545	0.583231	-1.98291	0.0188
XLOC_011417	XLOC_011417	Nefl	chr14:68083645-68089065	WT	MT	OK	95.4749	24.3445	-1.97153	5e-05
XLOC_011648	XLOC_011648	Sncg	chr14:34370273-34374669	WT	MT	OK	148.788	38.0723	-1.96644	5e-05
XLOC_017269	XLOC_017269	Cyp1b1	chr17:79704958-79716505	WT	MT	OK	7.76335	2.01948	-1.9427	5e-05
XLOC_007735	XLOC_007735	Lrfn5	chr12:61522531-61861695	WT	MT	OK	7.17049	1.91253	-1.90659	5e-05
XLOC_020684	XLOC_020684	Lypd6b	chr2:49787296-49948846	WT	MT	OK	3.5155	0.938901	-1.90468	0.00115
XLOC_038249	XLOC_038249	Acta1	chr8:123891757-123894775	WT	MT	OK	9.3041	2.49891	-1.89657	0.00155
XLOC_035535	XLOC_035535	Hapln3	chr7:79115107-79131559	WT	MT	OK	2.70393	0.726472	-1.89608	0.0138
XLOC_000216	XLOC_000216	Des	chr1:75360291-75375015	WT	MT	OK	1.35095	0.368252	-1.87521	0.01595
XLOC_000207	XLOC_000207	Cyp27a1	chr1:74713095-74737890	WT	MT	OK	1.13913	0.323155	-1.81763	0.04175
XLOC_000119	XLOC_000119	Mstn	chr1:53061662-53068079	WT	MT	OK	14.2322	4.09878	-1.79589	5e-05
XLOC_019914	XLOC_019914	Vax1	chr19:59164566-59170921	WT	MT	OK	1.05754	0.309883	-1.77092	0.0408
XLOC_003027	XLOC_003027	Ndufa4l2	chr10:127512041-127523410	WT	MT	OK	34.8711	10.2228	-1.77025	0.0474
XLOC_019868	XLOC_019868	Ldb1	chr19:46031135-46049451	WT	MT	OK	36.2613	10.7969	-1.74781	5e-05
XLOC_016732	XLOC_016732	Epas1	chr17:86753711-86833410	WT	MT	OK	2.42254	0.735592	-1.71955	0.0013
XLOC_008338	XLOC_008338	Dio3os,Mir1247	chr12:110274799-110281097	WT	MT	OK	3.54649	1.08614	-1.70718	0.02
XLOC_022042	XLOC_022042	Actc1	chr2:114047288-114052811	WT	MT	OK	2.32466	0.713359	-1.70432	0.0432
XLOC_040991	XLOC_040991	Clstn2	chr9:97443986-98033169	WT	MT	OK	2.6461	0.822879	-1.68511	0.00115
XLOC_040342	XLOC_040342	Cpne4	chr9:104569787-105034544	WT	MT	OK	5.32195	1.66599	-1.67557	0.0024
XLOC_032421	XLOC_032421	Snca	chr6:60731572-60829855	WT	MT	OK	32.8443	10.2981	-1.67327	0.0001
XLOC_003183	XLOC_003183	Clvs2	chr10:33512064-33624600	WT	MT	OK	1.79231	0.562443	-1.67204	0.0168
XLOC_032398	XLOC_032398	Lsm5	chr6:56699382-56704740	WT	MT	OK	29.0462	9.29099	-1.64445	0.0032
XLOC_006015	XLOC_006015	Cxcl16	chr11:70451555-70466199	WT	MT	OK	1.50656	0.48756	-1.6276	0.04135
XLOC_040619	XLOC_040619	Tbx20	chr9:24719731-24774317	WT	MT	OK	2.46713	0.818716	-1.5914	0.00885
XLOC_029762	XLOC_029762	Cgref1	chr5:30932033-30945598	WT	MT	OK	6.40367	2.12918	-1.5886	0.00545
XLOC_014416	XLOC_014416	Fam43a	chr16:30599722-30602797	WT	MT	OK	3.13656	1.04365	-1.58754	0.003
XLOC_024087	XLOC_024087	S100a10	chr3:93555116-93564645	WT	MT	OK	69.1466	23.1022	-1.58163	5e-05
XLOC_000319	XLOC_000319	Bok	chr1:93685486-93695762	WT	MT	OK	5.49403	1.84625	-1.57327	0.01705
XLOC_021691	XLOC_021691	Rprm	chr2:54084092-54085552	WT	MT	OK	12.8458	4.34516	-1.56381	0.0015
XLOC_038162	XLOC_038162	Calb2	chr8:110142537-110168206	WT	MT	OK	57.2913	19.4844	-1.556	5e-05
XLOC_037247	XLOC_037247	Chrnb3	chr8:27366709-27400003	WT	MT	OK	3.60707	1.23062	-1.55143	0.0008
XLOC_013597	XLOC_013597	Krt6a	chr15:101689927-101694305	WT	MT	OK	1.67094	0.582608	-1.52006	0.0402
XLOC_021372	XLOC_021372	Dok5	chr2:170731803-170879946	WT	MT	OK	3.27858	1.14986	-1.51162	0.012
XLOC_002718	XLOC_002718	Atoh7	chr10:63099608-63102200	WT	MT	OK	18.1544	6.41871	-1.49996	0.0465
XLOC_010124	XLOC_010124	Adamts16	chr13:70727680-70841811	WT	MT	OK	3.27972	1.17224	-1.48431	0.0047
XLOC_040203	XLOC_040203	Anxa2	chr9:69453682-69491785	WT	MT	OK	15.0843	5.4754	-1.46201	0.0018
XLOC_002940	XLOC_002940	Kitl	chr10:100015798-100100422	WT	MT	OK	7.92449	2.90786	-1.44636	0.0001
XLOC_009410	XLOC_009410	Hist1h2bb	chr13:23746733-23747223	WT	MT	OK	3341.72	1234.19	-1.43703	0.00035
XLOC_024054	XLOC_024054	S100a6	chr3:90612893-90615291	WT	MT	OK	6.55931	2.42515	-1.43547	0.0488
XLOC_009369	XLOC_009369	Hist1h2bp	chr13:21787487-21789213	WT	MT	OK	188.309	70.5106	-1.41719	0.0009
XLOC_036013	XLOC_036013	Cend1	chr7:141426422-141429557	WT	MT	OK	9.56246	3.599	-1.40978	0.00105
XLOC_000902	XLOC_000902	Resp18	chr1:75272072-75278444	WT	MT	OK	11.808	4.45834	-1.40518	0.00875
XLOC_039844	XLOC_039844	Vstm5	chr9:15239044-15259660	WT	MT	OK	1.72526	0.651674	-1.40459	0.0387
XLOC_001028	XLOC_001028	Dpp10	chr1:123331849-124046073	WT	MT	OK	6.95518	2.6419	-1.39651	0.0002
XLOC_036032	XLOC_036032	Igf2	chr7:142650767-142670356	WT	MT	OK	19.9868	7.59525	-1.39588	0.0004
XLOC_044045	XLOC_044045	Uty	chrY:1090241-1245749	WT	MT	OK	14.697	5.58687	-1.39541	0.04235
XLOC_006355	XLOC_006355	Etv4	chr11:101769598-101785322	WT	MT	OK	6.41015	2.44795	-1.38879	0.00135
XLOC_013463	XLOC_013463	Sult4a1	chr15:84076096-84105754	WT	MT	OK	6.21608	2.37882	-1.38576	0.003
XLOC_009403	XLOC_009403	Hist1h2bg	chr13:23569813-23575479	WT	MT	OK	1204.41	462.444	-1.38098	0.02595
XLOC_009571	XLOC_009571	Tgfbi	chr13:56609600-56639339	WT	MT	OK	1.6095	0.628049	-1.35766	0.04095
XLOC_026985	XLOC_026985	Megf6	chr4:154170712-154299895	WT	MT	OK	4.74165	1.8524	-1.35599	0.00275
XLOC_004814	XLOC_004814	Ramp3	chr11:6650147-6677475	WT	MT	OK	4.3191	1.70543	-1.3406	0.0332
XLOC_014648	XLOC_014648	Emp2	chr16:10281748-10313968	WT	MT	OK	1.24735	0.494032	-1.33619	0.02585
XLOC_032219	XLOC_032219	Asns	chr6:7673219-7693197	WT	MT	OK	15.2195	6.03442	-1.33463	0.00055
XLOC_034426	XLOC_034426	Mir7-2	chr7:78882574-78889322	WT	MT	OK	2.24337	0.890881	-1.33236	0.0161
XLOC_040581	XLOC_040581	S1pr2	chr9:20965712-20976793	WT	MT	OK	8.04083	3.1962	-1.33098	0.00215
XLOC_020920	XLOC_020920	Syt13	chr2:92914883-92956051	WT	MT	OK	6.25241	2.49207	-1.32707	0.001
XLOC_042386	XLOC_042386	Slitrk2	chrX:66649159-66661895	WT	MT	OK	6.35876	2.53809	-1.325	5e-05
XLOC_042526	XLOC_042526	Pgk1	chrX:106187099-106203699	WT	MT	OK	194.98	78.0704	-1.32048	0.00015
XLOC_041105	XLOC_041105	Cmtm8	chr9:114789344-114844403	WT	MT	OK	3.70444	1.4871	-1.31676	0.04705
XLOC_000864	XLOC_000864	Myl1	chr1:66924295-66945378	WT	MT	OK	10.2877	4.14717	-1.31073	0.0485
XLOC_027361	XLOC_027361	Cyp4x1	chr4:115106326-115137864	WT	MT	OK	1.49555	0.604705	-1.30637	0.0386
XLOC_004904	XLOC_004904	Ebf1	chr11:44617837-45008554	WT	MT	OK	10.3209	4.19722	-1.29806	0.00035
XLOC_024583	XLOC_024583	Lmna	chr3:88481147-88503352	WT	MT	OK	5.36589	2.18338	-1.29726	0.0206
XLOC_005067	XLOC_005067	Trpv2	chr11:62574485-62600349	WT	MT	OK	1.74312	0.714045	-1.28759	0.0236
XLOC_008154	XLOC_008154	Rps29	chr12:69157721-69159186	WT	MT	OK	1529.93	629.556	-1.28106	0.0013
XLOC_009549	XLOC_009549	Tspan17	chr13:54789379-54796775	WT	MT	OK	3.96433	1.63218	-1.28028	0.0377
XLOC_020707	XLOC_020707	Dapl1	chr2:59484652-59505020	WT	MT	OK	175.328	72.4019	-1.27595	0.0002
XLOC_037852	XLOC_037852	Nrg1	chr8:31813877-31968045	WT	MT	OK	1.13481	0.469992	-1.27175	0.0401
XLOC_037244	XLOC_037244	Eif4ebp1	chr8:27260326-27275656	WT	MT	OK	9.88379	4.11452	-1.26434	0.01195
XLOC_034905	XLOC_034905	Fgf3	chr7:144838197-144844443	WT	MT	OK	2.46244	1.02848	-1.25958	0.0441
XLOC_024232	XLOC_024232	Dpyd	chr3:118562162-119433110	WT	MT	OK	3.59076	1.50184	-1.25756	0.04625
XLOC_009874	XLOC_009874	Hist1h2ac	chr13:23683472-23683959	WT	MT	OK	854.232	359.454	-1.24882	0.0006
XLOC_000786	XLOC_000786	Mfsd9	chr1:40772039-40790668	WT	MT	OK	1.38318	0.582445	-1.24779	0.04105
XLOC_031962	XLOC_031962	Chl1	chr6:103510635-103733035	WT	MT	OK	4.4721	1.89263	-1.24056	0.0005
XLOC_040457	XLOC_040457	Eomes	chr9:118478188-118486829	WT	MT	OK	7.0663	2.99698	-1.23745	0.0018
XLOC_035674	XLOC_035674	Trim21	chr7:102557919-102565482	WT	MT	OK	1.97552	0.838098	-1.23704	0.0244
XLOC_009401	XLOC_009401	Hist1h3f	chr13:23541867-23545833	WT	MT	OK	848.72	360.094	-1.23691	0.00425
XLOC_009411	XLOC_009411	Hist1h2ab	chr13:23751087-23751592	WT	MT	OK	783.28	332.677	-1.2354	0.0006
XLOC_040847	XLOC_040847	Rplp1	chr9:61913282-61914510	WT	MT	OK	978.338	415.639	-1.235	0.00135
XLOC_022456	XLOC_022456	Stmn3	chr2:181306428-181314731	WT	MT	OK	86.627	36.8549	-1.23296	0.0008
XLOC_019242	XLOC_019242	Rasgrp2	chr19:6399317-6415294	WT	MT	OK	1.97336	0.840393	-1.23152	0.035
XLOC_019613	XLOC_019613	Cdc42ep2	chr19:5917555-5924816	WT	MT	OK	3.37742	1.44097	-1.22888	0.04375
XLOC_034907	XLOC_034907	Fgf15	chr7:144896531-144900951	WT	MT	OK	96.6335	41.6497	-1.21422	0.00015
XLOC_005088	XLOC_005088	Myh3	chr11:67078238-67102291	WT	MT	OK	1.96195	0.849301	-1.20794	0.0191
XLOC_009409	XLOC_009409	Hist1h1c	chr13:23738184-23741345	WT	MT	OK	2498.16	1084.8	-1.20343	0.0048
XLOC_040034	XLOC_040034	Thy1	chr9:44043383-44048716	WT	MT	OK	12.4683	5.42471	-1.20065	0.00285
XLOC_040629	XLOC_040629	St14	chr9:31088589-31131799	WT	MT	OK	2.89813	1.26376	-1.1974	0.00835
XLOC_040841	XLOC_040841	Thsd4	chr9:59966930-60522054	WT	MT	OK	2.42881	1.0604	-1.19564	0.02265
XLOC_011134	XLOC_011134	Synpr	chr14:13284779-13615469	WT	MT	OK	20.7035	9.16261	-1.17604	0.00075
XLOC_016895	XLOC_016895	Fam173a,Haghl,Metrn	chr17:25773408-25797087	WT	MT	OK	207.395	91.902	-1.17422	0.0202
XLOC_002893	XLOC_002893	Igf1	chr10:87858286-87937047	WT	MT	OK	8.11316	3.59714	-1.17341	0.00195
XLOC_044001	XLOC_044001	Eif2s3y	chrY:1010572-1028598	WT	MT	OK	39.2339	17.3992	-1.17308	0.0132
XLOC_012946	XLOC_012946	Lgals1	chr15:78926724-78930465	WT	MT	OK	31.5097	13.9757	-1.17287	0.00935
XLOC_035414	XLOC_035414	Abcc8	chr7:46104522-46180033	WT	MT	OK	1.05865	0.470773	-1.16912	0.04935
XLOC_006480	XLOC_006480	Galk1	chr11:115974724-116012734	WT	MT	OK	16.1423	7.1846	-1.16787	0.0353
XLOC_008023	XLOC_008023	Fkbp1b	chr12:4832845-4841603	WT	MT	OK	5.72702	2.55636	-1.16369	0.03305
XLOC_002697	XLOC_002697	Pcbd1	chr10:61089330-61094329	WT	MT	OK	13.3287	5.98019	-1.15627	0.0149
XLOC_022410	XLOC_022410	Atp5e	chr2:174461074-174464101	WT	MT	OK	206.124	92.8836	-1.15001	0.0037
XLOC_017189	XLOC_017189	Plin3	chr17:56278961-56291312	WT	MT	OK	7.5182	3.40011	-1.14481	0.00975
XLOC_029502	XLOC_029502	Mmp17	chr5:129584187-129608986	WT	MT	OK	1.47661	0.667813	-1.14477	0.04235
XLOC_016361	XLOC_016361	Rgs11	chr17:26202340-26211568	WT	MT	OK	2.19848	0.995464	-1.14307	0.04745
XLOC_009412	XLOC_009412	Hist1h3b	chr13:23752379-23752840	WT	MT	OK	604.262	273.758	-1.14227	0.00115
XLOC_037443	XLOC_037443	Clgn	chr8:83389733-83428485	WT	MT	OK	2.00388	0.912309	-1.1352	0.0279
XLOC_009837	XLOC_009837	Hist1h4n	chr13:21831792-21832158	WT	MT	OK	884.89	404.359	-1.12986	0.0024
XLOC_003151	XLOC_003151	Rps12	chr10:23779347-23787312	WT	MT	OK	420.071	192.095	-1.12881	0.0088
XLOC_032777	XLOC_032777	Hist4h4	chr6:136801879-136804453	WT	MT	OK	1105.21	506.396	-1.12598	0.00105
XLOC_009938	XLOC_009938	Nrn1	chr13:36725621-36734477	WT	MT	OK	10.2496	4.70885	-1.12213	0.007
XLOC_005128	XLOC_005128	Tmem256	chr11:69838524-69839558	WT	MT	OK	54.4061	25.0456	-1.11921	0.0228
XLOC_009831	XLOC_009831	Hist1h4k	chr13:21749131-21751880	WT	MT	OK	2682.78	1235.69	-1.11841	0.00515
XLOC_026803	XLOC_026803	Rpa2	chr4:132768322-132778746	WT	MT	OK	45.9688	21.2521	-1.11305	0.0012
XLOC_006217	XLOC_006217	Ngfr	chr11:95568820-95587698	WT	MT	OK	7.4913	3.46699	-1.11153	0.00235
XLOC_041029	XLOC_041029	Ppm1m	chr9:106194952-106199233	WT	MT	OK	4.66465	2.16015	-1.11063	0.03655
XLOC_037502	XLOC_037502	Irx6	chr8:92674288-92680958	WT	MT	OK	3.68406	1.70676	-1.11004	0.01255
XLOC_034363	XLOC_034363	Nell1	chr7:49974860-50863936	WT	MT	OK	5.83962	2.7212	-1.10163	0.0107
XLOC_017934	XLOC_017934	Bambi	chr18:3507956-3516404	WT	MT	OK	3.57617	1.66931	-1.09916	0.0063
XLOC_018415	XLOC_018415	Ablim3	chr18:61799392-61911852	WT	MT	OK	5.43657	2.53922	-1.09831	0.00475
XLOC_008354	XLOC_008354	2010107E04Rik	chr12:111961375-111966977	WT	MT	OK	315.943	147.896	-1.09508	0.0044
XLOC_034102	XLOC_034102	Rps19	chr7:24884595-24892346	WT	MT	OK	465.595	217.95	-1.09508	0.01835
XLOC_007989	XLOC_007989	Siva1	chr12:112644827-112649152	WT	MT	OK	67.6735	31.8116	-1.08904	0.004
XLOC_003330	XLOC_003330	Lrrc3	chr10:77897570-77902536	WT	MT	OK	1.70815	0.804856	-1.08563	0.0326
XLOC_040591	XLOC_040591	Cdkn2d	chr9:21288349-21291209	WT	MT	OK	25.1013	11.8319	-1.08508	0.00865
XLOC_009872	XLOC_009872	Hist1h2be	chr13:23583669-23621124	WT	MT	OK	2605.96	1229.26	-1.08402	0.0021
XLOC_009838	XLOC_009838	Hist1h2ao	chr13:21833023-21833575	WT	MT	OK	346.006	163.396	-1.08243	0.00375
XLOC_030181	XLOC_030181	Asl	chr5:130011440-130024335	WT	MT	OK	8.021	3.78913	-1.08191	0.0231
XLOC_040628	XLOC_040628	Adamts15	chr9:30899153-30922574	WT	MT	OK	3.62576	1.71284	-1.08189	0.00605
XLOC_001064	XLOC_001064	Snrpe	chr1:133603870-133610280	WT	MT	OK	173.31	82.0628	-1.07856	0.0021
XLOC_009877	XLOC_009877	Hist1h3c	chr13:23742777-23745676	WT	MT	OK	3708.16	1763.63	-1.07216	0.00505
XLOC_014435	XLOC_014435	Lmln,Rpl35a	chr16:33056435-33127656	WT	MT	OK	519.24	247.434	-1.06936	0.03395
XLOC_009869	XLOC_009869	Hist1h4f	chr13:23550265-23552049	WT	MT	OK	4019.68	1921.94	-1.06452	0.02025
XLOC_034366	XLOC_034366	Slc17a6	chr7:51620895-51671539	WT	MT	OK	9.55185	4.58515	-1.05881	0.00185
XLOC_029491	XLOC_029491	Aacs,Tmem132b	chr5:125475872-125792583	WT	MT	OK	10.7891	5.19278	-1.055	0.00865
XLOC_023839	XLOC_023839	Rpl22l1	chr3:28805493-28807415	WT	MT	OK	110.191	53.0931	-1.05341	0.0089
XLOC_013258	XLOC_013258	Has2	chr15:56665626-56694546	WT	MT	OK	2.21763	1.06943	-1.05218	0.02875
XLOC_010030	XLOC_010030	Cxcl14	chr13:56288448-56296848	WT	MT	OK	9.14726	4.41826	-1.04986	0.00985
XLOC_008173	XLOC_008173	Dhrs7	chr12:72650352-72664828	WT	MT	OK	7.46666	3.62359	-1.04304	0.03185
XLOC_044000	XLOC_044000	Kdm5d	chrY:897591-948144	WT	MT	OK	8.49016	4.15583	-1.03065	0.04215
XLOC_021219	XLOC_021219	Id1	chr2:152735272-152739647	WT	MT	OK	58.9745	29.0773	-1.0202	0.0155
XLOC_018132	XLOC_018132	Adamts19	chr18:58835899-59054056	WT	MT	OK	2.65244	1.30865	-1.01924	0.0388
XLOC_026974	XLOC_026974	Gpr153	chr4:152273209-152285338	WT	MT	OK	9.36063	4.62007	-1.01869	0.0052
XLOC_029494	XLOC_029494	Tmem132c	chr5:127241825-127565790	WT	MT	OK	2.64916	1.30941	-1.01661	0.01555
XLOC_035606	XLOC_035606	Prss23	chr7:89507784-89518279	WT	MT	OK	24.7785	12.2608	-1.01504	0.00115
XLOC_000192	XLOC_000192	Igfbp2	chr1:72824479-72852471	WT	MT	OK	56.0918	27.799	-1.01276	0.0024
XLOC_002876	XLOC_002876	1500009L16Rik	chr10:83722864-83762762	WT	MT	OK	8.40078	4.16583	-1.01192	0.03955
XLOC_009836	XLOC_009836	Hist1h2br	chr13:21806411-21810199	WT	MT	OK	61.7843	30.6439	-1.01164	0.00215
XLOC_009807	XLOC_009807	Pou6f2	chr13:18120618-18427098	WT	MT	OK	4.40649	2.18901	-1.00935	0.03775
XLOC_009366	XLOC_009366	Hist1h2ai,Hist1h2bm,Hist1h3h	chr13:21715333-21723317	WT	MT	OK	3881.04	1928.87	-1.00869	0.02975
XLOC_040501	XLOC_040501	Exosc7	chr9:123113230-123136129	WT	MT	OK	27.2543	13.5702	-1.00604	0.03215
XLOC_018141	XLOC_018141	Rps14	chr18:60773480-60778546	WT	MT	OK	1204.79	600.191	-1.00529	0.00875
XLOC_009875	XLOC_009875	Hist1h4c	chr13:23697290-23698528	WT	MT	OK	2911.76	1450.78	-1.00506	0.012
XLOC_003372	XLOC_003372	Uqcr11	chr10:80402996-80406821	WT	MT	OK	160.589	80.543	-0.995538	0.013
XLOC_003419	XLOC_003419	Slc41a2	chr10:83230583-83337842	WT	MT	OK	2.07878	1.04337	-0.994495	0.03895
XLOC_014767	XLOC_014767	Mb21d2	chr16:28826175-28929698	WT	MT	OK	9.26641	4.65184	-0.994209	0.00825
XLOC_035509	XLOC_035509	Aldh1a3	chr7:66390889-66427491	WT	MT	OK	18.4779	9.29409	-0.991412	0.00795
XLOC_011565	XLOC_011565	Rpl15	chr14:18266052-18271009	WT	MT	OK	147.138	74.0168	-0.991243	0.00415
XLOC_023812	XLOC_023812	Car2	chr3:14886229-14900770	WT	MT	OK	81.7299	41.1782	-0.988983	0.00125
XLOC_009370	XLOC_009370	Hist1h2ao	chr13:21810366-21810918	WT	MT	OK	1475.24	743.946	-0.987684	0.00275
XLOC_027614	XLOC_027614	Fblim1	chr4:141575866-141606052	WT	MT	OK	2.91939	1.47277	-0.987137	0.03455
XLOC_002938	XLOC_002938	Dusp6	chr10:99258285-99269064	WT	MT	OK	37.5957	18.9706	-0.986805	0.00185
XLOC_014859	XLOC_014859	Gm4737	chr16:46152768-46155077	WT	MT	OK	9.39808	4.74789	-0.98508	0.0167
XLOC_024031	XLOC_024031	Pmvk	chr3:89459087-89469081	WT	MT	OK	21.0791	10.7352	-0.973468	0.0294
XLOC_028992	XLOC_028992	Sema3e	chr5:14025275-14258328	WT	MT	OK	2.55712	1.30463	-0.970875	0.0138
XLOC_026431	XLOC_026431	Glipr2	chr4:43957527-43979184	WT	MT	OK	7.81468	3.98936	-0.970028	0.01755
XLOC_024439	XLOC_024439	Gm5148	chr3:37713970-37724360	WT	MT	OK	30.96	15.8771	-0.963464	0.01145
XLOC_043182	XLOC_043182	Prdx4	chrX:155323919-155338498	WT	MT	OK	84.1004	43.2166	-0.960529	0.01595
XLOC_024844	XLOC_024844	Rpl34	chr3:130726826-130730398	WT	MT	OK	711.326	366.817	-0.955452	0.00715
XLOC_009870	XLOC_009870	Hist1h3e	chr13:23560176-23564000	WT	MT	OK	3158.47	1628.8	-0.955417	0.0284
XLOC_037687	XLOC_037687	Rpl13	chr8:123102349-123105248	WT	MT	OK	853.219	440.03	-0.955315	0.0098
XLOC_032767	XLOC_032767	Dusp16	chr6:134711956-134792705	WT	MT	OK	12.6403	6.52944	-0.953	0.0047
XLOC_013110	XLOC_013110	Atg101	chr15:101284300-101290934	WT	MT	OK	19.3873	10.0316	-0.950568	0.0259
XLOC_017033	XLOC_017033	Tcf19	chr17:35512371-35531183	WT	MT	OK	45.8841	23.8115	-0.946334	0.01775
XLOC_032101	XLOC_032101	BC064078	chr6:128992862-129007973	WT	MT	OK	70.3331	36.5855	-0.942933	0.02775
XLOC_000566	XLOC_000566	Tagln2	chr1:172500245-172507375	WT	MT	OK	30.4356	15.9287	-0.934134	0.00705
XLOC_037934	XLOC_037934	Tll1	chr8:64013761-64206085	WT	MT	OK	1.50261	0.787308	-0.932468	0.04315
XLOC_022307	XLOC_022307	Tgm2	chr2:158116262-158146416	WT	MT	OK	5.65205	2.96525	-0.930621	0.01515
XLOC_027561	XLOC_027561	Rpl11	chr4:136049947-136053371	WT	MT	OK	654.155	343.796	-0.928079	0.00835
XLOC_035884	XLOC_035884	Nsmce1	chr7:125467639-125492638	WT	MT	OK	28.2997	14.9108	-0.924428	0.01915
XLOC_034155	XLOC_034155	Rps16	chr7:28350688-28352698	WT	MT	OK	353.432	187.626	-0.913569	0.0098
XLOC_026397	XLOC_026397	Nudt2	chr4:41465036-41482398	WT	MT	OK	17.2601	9.16981	-0.91248	0.04455
XLOC_040690	XLOC_040690	AW551984	chr9:39587395-39604124	WT	MT	OK	3.10663	1.65336	-0.909952	0.0291
XLOC_021748	XLOC_021748	Atp5g3	chr2:73906489-73912024	WT	MT	OK	89.386	47.5898	-0.909397	0.0394
XLOC_040934	XLOC_040934	Cox7a2	chr9:79754396-79759853	WT	MT	OK	104.6	55.8683	-0.904775	0.03605
XLOC_026456	XLOC_026456	Sec61b	chr4:47474660-47483233	WT	MT	OK	79.3595	42.4022	-0.904265	0.0248
XLOC_000418	XLOC_000418	Ube2t	chr1:134962564-134974402	WT	MT	OK	12.7243	6.80734	-0.902417	0.0317
XLOC_027253	XLOC_027253	Frem1	chr4:82897723-83052368	WT	MT	OK	13.9352	7.46134	-0.901227	0.00585
XLOC_022227	XLOC_022227	Apmap	chr2:150582441-150608623	WT	MT	OK	22.2861	11.9401	-0.900334	0.03715
XLOC_004994	XLOC_004994	Hint1	chr11:54866437-54870496	WT	MT	OK	263.402	141.308	-0.898423	0.00835
XLOC_006223	XLOC_006223	Atp5g1	chr11:96072792-96075694	WT	MT	OK	44.6777	24.0106	-0.895883	0.02495
XLOC_002974	XLOC_002974	Kcnc2	chr10:112270005-112468039	WT	MT	OK	15.1466	8.14621	-0.894798	0.0282
XLOC_019850	XLOC_019850	Scd1	chr19:44394368-44407716	WT	MT	OK	2.12215	1.14169	-0.894361	0.0487
XLOC_012814	XLOC_012814	Kcns2	chr15:34837354-34843407	WT	MT	OK	2.31246	1.24426	-0.894138	0.04065
XLOC_040817	XLOC_040817	Ppcdc	chr9:57412425-57440417	WT	MT	OK	4.93939	2.66671	-0.889274	0.0301
XLOC_023796	XLOC_023796	Stmn2	chr3:8509294-8561604	WT	MT	OK	92.9513	50.2187	-0.888249	0.0035
XLOC_031895	XLOC_031895	Fam136a,Snrpg	chr6:86365636-86378906	WT	MT	OK	279.115	151.131	-0.885061	0.03885
XLOC_004812	XLOC_004812	Ppia	chr11:6415869-6419810	WT	MT	OK	1493.18	809.75	-0.882841	0.00635
XLOC_024181	XLOC_024181	Rhoc	chr3:104788693-104794512	WT	MT	OK	26.2859	14.2571	-0.882604	0.0187
XLOC_029686	XLOC_029686	Grm3	chr5:9485001-9725878	WT	MT	OK	3.5999	1.95596	-0.880083	0.0371
XLOC_027384	XLOC_027384	Rps8	chr4:117153826-117156326	WT	MT	OK	628.054	342.823	-0.873424	0.00915
XLOC_009878	XLOC_009878	Hist1h3a,Hist1h4a	chr13:23759863-23762822	WT	MT	OK	3088.19	1686.31	-0.872892	0.02345
XLOC_043183	XLOC_043183	Ptchd1	chrX:155568435-155624627	WT	MT	OK	7.75254	4.23593	-0.871991	0.00875
XLOC_021283	XLOC_021283	Vstm2l	chr2:157914652-157944719	WT	MT	OK	8.65892	4.73344	-0.871299	0.04625
XLOC_009673	XLOC_009673	Rps23	chr13:90923121-90924732	WT	MT	OK	1070.1	585.439	-0.870154	0.01065
XLOC_005491	XLOC_005491	Rdm1	chr11:101627079-101636081	WT	MT	OK	16.6449	9.12827	-0.866669	0.048
XLOC_029525	XLOC_029525	Stx1a	chr5:135023554-135051103	WT	MT	OK	9.0933	4.99437	-0.864501	0.03435
XLOC_035359	XLOC_035359	Pold1	chr7:44532743-44549023	WT	MT	OK	21.2594	11.7038	-0.861124	0.0121
XLOC_034541	XLOC_034541	Pde2a	chr7:101421690-101512829	WT	MT	OK	4.19156	2.3083	-0.860653	0.03095
XLOC_004815	XLOC_004815	Adcy1	chr11:7063488-7178505	WT	MT	OK	12.5187	6.89927	-0.859567	0.00485
XLOC_017186	XLOC_017186	Mydgf	chr17:56176540-56183920	WT	MT	OK	29.9474	16.5368	-0.856754	0.0361
XLOC_010160	XLOC_010160	Vcan	chr13:89655264-89742936	WT	MT	OK	9.88927	5.48378	-0.850693	0.0387
XLOC_030221	XLOC_030221	Ap1s1	chr5:137034993-137046060	WT	MT	OK	23.6025	13.1308	-0.845988	0.0276
XLOC_034668	XLOC_034668	Rpl27a	chr7:109518101-109703613	WT	MT	OK	290.701	162.159	-0.842129	0.04105
XLOC_040349	XLOC_040349	Twf2	chr9:106203107-106215387	WT	MT	OK	9.81652	5.47589	-0.842117	0.04665
XLOC_003263	XLOC_003263	Hkdc1	chr10:62383136-62422985	WT	MT	OK	21.8481	12.2014	-0.84046	0.0131
XLOC_016438	XLOC_016438	Adamts10	chr17:33523938-33553997	WT	MT	OK	7.19565	4.02129	-0.839467	0.0236
XLOC_029549	XLOC_029549	Fis1	chr5:136953274-136966234	WT	MT	OK	110.288	61.8112	-0.83533	0.01765
XLOC_009407	XLOC_009407	Hist1h2bc	chr13:23684198-23692480	WT	MT	OK	861.803	483.399	-0.834143	0.0139
XLOC_005877	XLOC_005877	Anxa6	chr11:54978961-55033471	WT	MT	OK	7.32161	4.10697	-0.834085	0.03675
XLOC_013414	XLOC_013414	Rpl3	chr15:80077780-80083406	WT	MT	OK	464.936	261.069	-0.832603	0.0197
XLOC_016993	XLOC_016993	Rps18	chr17:33940514-33955655	WT	MT	OK	756.723	425.821	-0.829518	0.0213
XLOC_024661	XLOC_024661	Psmb4	chr3:94884323-94886958	WT	MT	OK	166.122	93.4859	-0.829425	0.016
XLOC_000491	XLOC_000491	Mrps14	chr1:160195259-160201186	WT	MT	OK	20.5895	11.6061	-0.827031	0.017
XLOC_000191	XLOC_000191	Rpl37a	chr1:72711259-72713813	WT	MT	OK	833.939	470.335	-0.826252	0.0113
XLOC_005111	XLOC_005111	Tmem107	chr11:69070808-69074304	WT	MT	OK	21.4121	12.1185	-0.821211	0.04915
XLOC_014949	XLOC_014949	Adamts1	chr16:85793818-85803628	WT	MT	OK	10.5594	5.97669	-0.821108	0.01425
XLOC_024292	XLOC_024292	Dnajb14,H2afz	chr3:137863797-137914620	WT	MT	OK	624.522	353.966	-0.819142	0.0169
XLOC_027017	XLOC_027017	Rps20	chr4:3818284-3835724	WT	MT	OK	788.305	447.592	-0.816571	0.04035
XLOC_032579	XLOC_032579	Pdzrn3	chr6:101142078-101378260	WT	MT	OK	25.0833	14.2744	-0.813296	0.01045
XLOC_003287	XLOC_003287	Cdk1	chr10:69334649-69352949	WT	MT	OK	38.6902	22.0275	-0.812662	0.0102
XLOC_009413	XLOC_009413	Hist1h4b	chr13:23756936-23757386	WT	MT	OK	952.235	542.569	-0.811512	0.0254
XLOC_026961	XLOC_026961	Eno1	chr4:150237196-150252531	WT	MT	OK	310.368	177.042	-0.809889	0.02515
XLOC_009834	XLOC_009834	Hist1h3i	chr13:21781628-21783406	WT	MT	OK	1727.24	985.884	-0.808979	0.01065
XLOC_036003	XLOC_036003	Rnh1	chr7:141160303-141173407	WT	MT	OK	20.9145	11.9642	-0.805775	0.04405
XLOC_012926	XLOC_012926	Rpl8	chr15:76904070-76906318	WT	MT	OK	685.215	393.197	-0.801305	0.0289
XLOC_031588	XLOC_031588	Tes	chr6:17065131-17106981	WT	MT	OK	13.9833	8.0288	-0.800447	0.02
XLOC_040478	XLOC_040478	Rpl14	chr9:120571490-120575417	WT	MT	OK	338.486	194.459	-0.79963	0.01605
XLOC_027437	XLOC_027437	Ppie	chr4:123126992-123139944	WT	MT	OK	28.9263	16.6375	-0.797943	0.03865
XLOC_024331	XLOC_024331	Ttll7	chr3:146852325-146984246	WT	MT	OK	4.93043	2.83894	-0.796361	0.0337
XLOC_014415	XLOC_014415	Hes1	chr16:30065268-30069070	WT	MT	OK	39.7534	22.9308	-0.793793	0.02305
XLOC_009833	XLOC_009833	Hist1h1b	chr13:21778947-21780769	WT	MT	OK	1319.6	761.572	-0.793049	0.03625
XLOC_005282	XLOC_005282	Tmem132e	chr11:82387319-82451794	WT	MT	OK	7.37384	4.26254	-0.790702	0.04695
XLOC_037449	XLOC_037449	Ddx39	chr8:83715102-83741311	WT	MT	OK	49.3803	28.7045	-0.782658	0.0429
XLOC_029209	XLOC_029209	Pdgfra	chr5:75152290-75198263	WT	MT	OK	5.11856	2.98379	-0.778592	0.0359
XLOC_021110	XLOC_021110	Itpa	chr2:130667840-130681614	WT	MT	OK	50.3362	29.3666	-0.777421	0.02935
XLOC_022153	XLOC_022153	Snrpb	chr2:130171635-130179593	WT	MT	OK	133.14	77.7799	-0.775471	0.0285
XLOC_014920	XLOC_014920	Epha3	chr16:63543444-63864170	WT	MT	OK	19.5836	11.4656	-0.77233	0.01165
XLOC_014834	XLOC_014834	Gap43	chr16:42248530-42340695	WT	MT	OK	107.634	63.0689	-0.771129	0.01015
XLOC_001013	XLOC_001013	Ralb	chr1:119470304-119504782	WT	MT	OK	9.28896	5.45506	-0.767922	0.0429
XLOC_006248	XLOC_006248	Rpl23	chr11:97777525-97782439	WT	MT	OK	278.048	163.42	-0.766751	0.01605
XLOC_014631	XLOC_014631	Nmral1	chr16:4711317-4719356	WT	MT	OK	35.0881	20.6912	-0.761966	0.0349
XLOC_043043	XLOC_043043	Rps4x	chrX:102180898-102189311	WT	MT	OK	854.195	505.487	-0.756892	0.01875
XLOC_009414	XLOC_009414	Hist1h1a	chr13:23763667-23764412	WT	MT	OK	1246.25	738.489	-0.754947	0.022
XLOC_033963	XLOC_033963	Rnf225,Rps5	chr7:12921469-12931448	WT	MT	OK	955.833	566.54	-0.754582	0.022
XLOC_009377	XLOC_009377	Hist1h2bj	chr13:22043229-22043658	WT	MT	OK	535.433	317.467	-0.754098	0.0278
XLOC_009769	XLOC_009769	Hmgcs1	chr13:119690350-119758408	WT	MT	OK	90.9619	54.0365	-0.751329	0.02215
XLOC_009402	XLOC_009402	Hist1h1d	chr13:23554101-23557700	WT	MT	OK	1450.25	863.243	-0.748464	0.0386
XLOC_034171	XLOC_034171	Ech1,Lgals4,Lgals6	chr7:28824902-28841703	WT	MT	OK	35.5618	21.1701	-0.748296	0.0396
XLOC_019653	XLOC_019653	Polr2g	chr19:8793128-8798557	WT	MT	OK	49.2752	29.3632	-0.746852	0.0393
XLOC_003294	XLOC_003294	Cisd1	chr10:71330493-71344849	WT	MT	OK	39.016	23.2535	-0.746615	0.0433
XLOC_035909	XLOC_035909	Kif22	chr7:127027139-127043197	WT	MT	OK	35.1333	20.9579	-0.745345	0.02065
XLOC_006358	XLOC_006358	Dusp3	chr11:101971109-101984804	WT	MT	OK	4.86864	2.90485	-0.745053	0.04425
XLOC_005337	XLOC_005337	Supt4a	chr11:87737564-87743617	WT	MT	OK	62.1261	37.089	-0.744207	0.03565
XLOC_031987	XLOC_031987	Fancd2	chr6:113531681-113600715	WT	MT	OK	6.20775	3.71712	-0.739886	0.0337
XLOC_000169	XLOC_000169	Adam23	chr1:63445740-63596515	WT	MT	OK	11.453	6.86078	-0.739284	0.04025
XLOC_035846	XLOC_035846	Rps15a	chr7:118102798-118116161	WT	MT	OK	55.8813	33.5573	-0.73574	0.0196
XLOC_009927	XLOC_009927	Tubb2a	chr13:34037437-34078373	WT	MT	OK	136.78	82.195	-0.734738	0.0235
XLOC_013559	XLOC_013559	Tuba1b	chr15:98931430-98934390	WT	MT	OK	280.016	168.294	-0.734525	0.01715
XLOC_031728	XLOC_031728	Cntnap2	chr6:45060060-47304260	WT	MT	OK	12.7489	7.66252	-0.734477	0.0467
XLOC_000081	XLOC_000081	Rpl31	chr1:39366886-39478747	WT	MT	OK	305.07	183.799	-0.731015	0.0432
XLOC_021065	XLOC_021065	Dut	chr2:125247247-125259049	WT	MT	OK	38.162	23.0465	-0.727587	0.0273
XLOC_013515	XLOC_013515	Nell2	chr15:95219439-95528252	WT	MT	OK	23.2319	14.0327	-0.727316	0.0247
XLOC_035560	XLOC_035560	Rps17	chr7:81342732-81345234	WT	MT	OK	869.492	525.437	-0.726656	0.0204
XLOC_009873	XLOC_009873	Hist1h1e	chr13:23621776-23622558	WT	MT	OK	1820.19	1104.08	-0.721248	0.0491
XLOC_035271	XLOC_035271	Cox6b1	chr7:30616973-30626151	WT	MT	OK	315.075	191.404	-0.719075	0.02225
XLOC_035536	XLOC_035536	Mfge8	chr7:79133767-79149060	WT	MT	OK	49.3373	30.0025	-0.717598	0.02435
XLOC_016194	XLOC_016194	Gtf2h5	chr17:6079814-6086911	WT	MT	OK	43.2418	26.3126	-0.716676	0.04455
XLOC_035638	XLOC_035638	Rps3	chr7:99476699-99483709	WT	MT	OK	326.806	198.91	-0.71632	0.02975
XLOC_020981	XLOC_020981	Nop10	chr2:112261925-112262898	WT	MT	OK	76.5362	46.5852	-0.716272	0.0342
XLOC_035176	XLOC_035176	Rabac1	chr7:24969749-24972728	WT	MT	OK	76.1727	46.3915	-0.715414	0.0384
XLOC_021462	XLOC_021462	Mcm10	chr2:4989490-5012791	WT	MT	OK	11.5008	7.02016	-0.712157	0.03515
XLOC_038008	XLOC_038008	Smim7	chr8:72565098-72571048	WT	MT	OK	36.3845	22.2262	-0.711062	0.026
XLOC_003574	XLOC_003574	Gli1	chr10:127321963-127341955	WT	MT	OK	7.51819	4.60201	-0.708121	0.04585
XLOC_030100	XLOC_030100	Pebp1	chr5:117282650-117287604	WT	MT	OK	212.072	129.938	-0.706729	0.0344
XLOC_030179	XLOC_030179	Chchd2	chr5:129881160-129887470	WT	MT	OK	166.548	102.05	-0.706657	0.0414
XLOC_037727	XLOC_037727	Nrp1	chr8:128358364-128505686	WT	MT	OK	10.6623	6.56384	-0.699914	0.0273
XLOC_042779	XLOC_042779	Klhl13	chrX:23219270-23365082	WT	MT	OK	25.1122	15.4653	-0.699359	0.03285
XLOC_005724	XLOC_005724	Fignl1	chr11:11800287-11808962	WT	MT	OK	36.2224	22.3282	-0.698014	0.02345
XLOC_029521	XLOC_029521	Rfc2	chr5:134582689-134598328	WT	MT	OK	45.0035	27.7552	-0.69728	0.027
XLOC_034318	XLOC_034318	Rpl14-ps1	chr7:45302698-45334011	WT	MT	OK	172.806	106.688	-0.695757	0.03865
XLOC_029674	XLOC_029674	Cdk14	chr5:4802555-5386447	WT	MT	OK	21.0998	13.0887	-0.688904	0.02685
XLOC_008155	XLOC_008155	Rpl36al	chr12:69182733-69184067	WT	MT	OK	165.938	103.023	-0.687668	0.0422
XLOC_009698	XLOC_009698	Enc1	chr13:97241104-97253040	WT	MT	OK	16.7231	10.3914	-0.686447	0.0246
XLOC_021727	XLOC_021727	Spc25	chr2:69193894-69206213	WT	MT	OK	135.643	84.7013	-0.679353	0.02375
XLOC_029499	XLOC_029499	Ran	chr5:129018330-129025924	WT	MT	OK	199.395	124.546	-0.678947	0.0359
XLOC_042808	XLOC_042808	Rpl39	chrX:37082519-37085529	WT	MT	OK	742.587	469.229	-0.662267	0.0371
XLOC_000911	XLOC_000911	Scg2	chr1:79434668-79440134	WT	MT	OK	17.1013	10.8241	-0.659862	0.0443
XLOC_005381	XLOC_005381	Phb	chr11:95666956-95680774	WT	MT	OK	35.0815	22.2379	-0.657689	0.04485
XLOC_019889	XLOC_019889	Sorcs1	chr19:50142405-50679127	WT	MT	OK	19.3183	12.3222	-0.648703	0.04785
XLOC_013224	XLOC_013224	Azin1	chr15:38485754-38519288	WT	MT	OK	47.8688	30.5361	-0.64857	0.0344
XLOC_027325	XLOC_027325	Ttc4	chr4:106661639-106679137	WT	MT	OK	25.6912	16.4326	-0.644714	0.0417
XLOC_010192	XLOC_010192	Hmgcr	chr13:96648961-96670936	WT	MT	OK	49.7009	31.8314	-0.642822	0.03035
XLOC_032671	XLOC_032671	Grcc10	chr6:124739183-124741079	WT	MT	OK	200.832	128.691	-0.642077	0.04835
XLOC_032532	XLOC_032532	Mcm2	chr6:88881434-88898780	WT	MT	OK	40.7363	26.1428	-0.639905	0.03955
XLOC_026607	XLOC_026607	Dhcr24	chr4:106561037-106589113	WT	MT	OK	16.8938	10.9165	-0.629984	0.04615
XLOC_005745	XLOC_005745	Mdh1	chr11:21556691-21571934	WT	MT	OK	99.6065	64.6002	-0.624702	0.0389
XLOC_001293	XLOC_001293	Lbr	chr1:181813161-181842540	WT	MT	OK	63.4308	41.3471	-0.617397	0.04705
XLOC_000805	XLOC_000805	Myo1b	chr1:51745802-51915978	WT	MT	OK	28.9559	18.9952	-0.608223	0.04865
XLOC_023965	XLOC_023965	Fstl5	chr3:76069968-76710052	WT	MT	OK	13.91	21.0573	0.598196	0.04915
XLOC_029185	XLOC_029185	Limch1	chr5:66745269-67057498	WT	MT	OK	14.4511	21.9363	0.60214	0.04515
XLOC_006104	XLOC_006104	Nlk	chr11:78559962-78698050	WT	MT	OK	48.34	73.7825	0.610061	0.0445
XLOC_010212	XLOC_010212	Bdp1	chr13:100017848-100104070	WT	MT	OK	11.4931	17.5506	0.610748	0.04835
XLOC_024895	XLOC_024895	Prkacb	chr3:146729578-146812946	WT	MT	OK	37.8807	58.0169	0.615011	0.04105
XLOC_005373	XLOC_005373	Ppp1r9b	chr11:94991211-95006898	WT	MT	OK	16.9531	25.9808	0.615899	0.047
XLOC_020586	XLOC_020586	Set	chr2:30061775-30073916	WT	MT	OK	130.419	200.662	0.621621	0.0465
XLOC_026477	XLOC_026477	Zfp462	chr4:54943764-55086130	WT	MT	OK	11.1663	17.2515	0.627574	0.0444
XLOC_029646	XLOC_029646	Pan3	chr5:147425722-147548780	WT	MT	OK	30.1502	46.6042	0.628291	0.04685
XLOC_003274	XLOC_003274	Tet1	chr10:62804539-62887643	WT	MT	OK	6.51168	10.0831	0.630832	0.04625
XLOC_006421	XLOC_006421	Bptf	chr11:107032747-107132201	WT	MT	OK	10.9136	16.9034	0.631188	0.0407
XLOC_011229	XLOC_011229	Rbp3	chr14:33952449-33964216	WT	MT	OK	47.822	74.2368	0.634459	0.0334
XLOC_029821	XLOC_029821	Bod1l	chr5:41782061-41844361	WT	MT	OK	13.4204	20.8338	0.634502	0.0349
XLOC_014469	XLOC_014469	Gsk3b	chr16:38084906-38246514	WT	MT	OK	25.2584	39.2836	0.637163	0.04725
XLOC_034736	XLOC_034736	Tnrc6a	chr7:123123884-123195357	WT	MT	OK	14.9	23.1964	0.638585	0.0401
XLOC_040242	XLOC_040242	Gclc	chr9:77754534-77794816	WT	MT	OK	20.5837	32.0686	0.639663	0.0378
XLOC_023883	XLOC_023883	Fat4	chr3:38884914-39012831	WT	MT	OK	9.22303	14.3737	0.640122	0.0377
XLOC_004906	XLOC_004906	Clint1	chr11:45851949-45910625	WT	MT	OK	11.3177	17.6418	0.64042	0.0462
XLOC_026708	XLOC_026708	Foxj3	chr4:119529966-119630561	WT	MT	OK	7.78447	12.1506	0.64236	0.04975
XLOC_024742	XLOC_024742	Cttnbp2nl	chr3:105000595-105053146	WT	MT	OK	7.16141	11.1843	0.643164	0.047
XLOC_002978	XLOC_002978	Zfc3h1	chr10:115384929-115432771	WT	MT	OK	16.3473	25.5534	0.644461	0.0323
XLOC_000598	XLOC_000598	Zbtb18	chr1:177440878-177453594	WT	MT	OK	58.6862	91.7457	0.64462	0.0498
XLOC_038012	XLOC_038012	Tmem184c	chr8:77595139-77610740	WT	MT	OK	19.6387	30.7367	0.646265	0.04555
XLOC_026340	XLOC_026340	Runx1t1	chr4:13743113-13895442	WT	MT	OK	10.8756	17.0422	0.64802	0.0351
XLOC_032074	XLOC_032074	Chd4	chr6:125095296-125130544	WT	MT	OK	61.1274	95.7998	0.648204	0.04755
XLOC_014591	XLOC_014591	Itsn1	chr16:91729370-91920579	WT	MT	OK	18.4014	28.8786	0.650183	0.0471
XLOC_037498	XLOC_037498	Chd9	chr8:90828834-91055020	WT	MT	OK	24.9028	39.118	0.651523	0.0442
XLOC_000178	XLOC_000178	Unc80	chr1:66467627-66700050	WT	MT	OK	4.81899	7.57036	0.651633	0.035
XLOC_021767	XLOC_021767	Cwc22	chr2:77889914-77946356	WT	MT	OK	10.0121	15.7565	0.654209	0.0485
XLOC_043161	XLOC_043161	Tspyl2	chrX:152336851-152342541	WT	MT	OK	11.1498	17.5675	0.655888	0.04645
XLOC_024527	XLOC_024527	Golim4	chr3:75874434-75957074	WT	MT	OK	12.5441	19.7868	0.657527	0.0405
XLOC_002730	XLOC_002730	Ccdc6	chr10:70097120-70193200	WT	MT	OK	5.82491	9.19477	0.658576	0.0409
XLOC_014519	XLOC_014519	Impg2	chr16:56204312-56273753	WT	MT	OK	16.7799	26.5144	0.660046	0.0265
XLOC_020486	XLOC_020486	Bmi1	chr2:18677017-18686629	WT	MT	OK	48.2379	76.2405	0.660392	0.0309
XLOC_019390	XLOC_019390	Jak2	chr19:29251569-29313171	WT	MT	OK	20.8798	33.0545	0.66274	0.0294
XLOC_027295	XLOC_027295	Jun	chr4:95046969-95053631	WT	MT	OK	11.3284	17.9415	0.663353	0.0463
XLOC_019405	XLOC_019405	Pten	chr19:32755546-32834563	WT	MT	OK	27.0138	42.8605	0.665951	0.0337
XLOC_032361	XLOC_032361	Tra2a	chr6:49243479-49264157	WT	MT	OK	65.1269	103.371	0.666509	0.03265
XLOC_026676	XLOC_026676	Pik3r3	chr4:116221616-116303807	WT	MT	OK	26.6158	42.3178	0.668982	0.0253
XLOC_013503	XLOC_013503	Kif21a	chr15:90930409-91050341	WT	MT	OK	28.0913	44.7579	0.672019	0.0252
XLOC_036055	XLOC_036055	Ppfia1	chr7:144476646-144553757	WT	MT	OK	11.531	18.3928	0.673621	0.02805
XLOC_014739	XLOC_014739	2510009E07Rik	chr16:21649044-21694689	WT	MT	OK	26.7399	42.6888	0.674861	0.04985
XLOC_018491	XLOC_018491	Tshz1	chr18:84011404-84087992	WT	MT	OK	6.39431	10.2242	0.677133	0.0333
XLOC_013206	XLOC_013206	Stk3	chr15:34875498-35155942	WT	MT	OK	13.3328	21.3234	0.677459	0.0428
XLOC_021452	XLOC_021452	Myt1,Pcmtd2	chr2:181762069-181858333	WT	MT	OK	56.3524	90.2428	0.679335	0.0479
XLOC_007724	XLOC_007724	Brms1l	chr12:55836360-55869735	WT	MT	OK	17.633	28.239	0.679409	0.02915
XLOC_024319	XLOC_024319	Ddah1	chr3:145758691-145894278	WT	MT	OK	11.2303	17.9916	0.679922	0.03695
XLOC_016767	XLOC_016767	Ezr	chr17:6673609-6783517	WT	MT	OK	14.8847	23.8464	0.679943	0.03435
XLOC_040915	XLOC_040915	Scg3	chr9:75639374-75684921	WT	MT	OK	28.805	46.1657	0.6805	0.038
XLOC_024258	XLOC_024258	Neurog2	chr3:127632773-127635785	WT	MT	OK	26.0958	41.839	0.681029	0.0312
XLOC_040229	XLOC_040229	Fam214a	chr9:74952871-75032553	WT	MT	OK	11.2084	17.9731	0.681257	0.04405
XLOC_010176	XLOC_010176	Jmy	chr13:93422724-93499869	WT	MT	OK	9.63053	15.4751	0.684262	0.04975
XLOC_037492	XLOC_037492	Papd5	chr8:88199212-88261399	WT	MT	OK	14.6801	23.633	0.68694	0.0293
XLOC_000416	XLOC_000416	Kdm5b	chr1:134560122-134637553	WT	MT	OK	22.3023	35.9608	0.689232	0.02335
XLOC_010248	XLOC_010248	Map3k1	chr13:111746076-111811338	WT	MT	OK	10.304	16.6509	0.6924	0.03195
XLOC_030094	XLOC_030094	Prkab1	chr5:116013219-116025898	WT	MT	OK	14.8164	23.948	0.692714	0.034
XLOC_004872	XLOC_004872	Cpeb4	chr11:31870900-31937397	WT	MT	OK	14.6787	23.7973	0.697074	0.0427
XLOC_038069	XLOC_038069	Zfp423	chr8:87661763-87959595	WT	MT	OK	3.91086	6.34175	0.697396	0.04485
XLOC_029631	XLOC_029631	Cdk8	chr5:146230628-146305493	WT	MT	OK	18.5243	30.1695	0.703671	0.03515
XLOC_019373	XLOC_019373	Kank1	chr19:25236694-25434496	WT	MT	OK	5.42426	8.84058	0.704716	0.0464
XLOC_040912	XLOC_040912	Mapk6	chr9:75386781-75410016	WT	MT	OK	31.7422	51.7464	0.705057	0.02
XLOC_008314	XLOC_008314	Dicer1	chr12:104686515-104753005	WT	MT	OK	11.3631	18.5425	0.70648	0.02425
XLOC_005000	XLOC_005000	Gria1	chr11:57011380-57330352	WT	MT	OK	5.88127	9.60363	0.707452	0.04195
XLOC_032828	XLOC_032828	Dennd5b	chr6:148988044-149102464	WT	MT	OK	8.66704	14.1737	0.709607	0.02085
XLOC_016630	XLOC_016630	Rab5a	chr17:53479233-53539451	WT	MT	OK	25.3272	41.4411	0.710377	0.0235
XLOC_042895	XLOC_042895	Atp11c	chrX:60223286-60404795	WT	MT	OK	30.8567	50.4958	0.710577	0.0317
XLOC_029114	XLOC_029114	Afap1	chr5:35893318-36004965	WT	MT	OK	6.0468	9.91948	0.714092	0.0233
XLOC_021681	XLOC_021681	Rnd3	chr2:51130438-51149111	WT	MT	OK	78.6333	129.109	0.71538	0.01705
XLOC_023950	XLOC_023950	Gfm1	chr3:67430095-67478776	WT	MT	OK	14.0077	23.0255	0.717013	0.03205
XLOC_000660	XLOC_000660	Slc30a1	chr1:191894071-191914100	WT	MT	OK	4.24731	7.00226	0.721269	0.041
XLOC_003314	XLOC_003314	Dip2a	chr10:76253835-76345357	WT	MT	OK	6.49802	10.7342	0.724136	0.03355
XLOC_014937	XLOC_014937	Nrip1	chr16:76285559-76374116	WT	MT	OK	12.1882	20.1416	0.724692	0.0347
XLOC_005343	XLOC_005343	Vezf1	chr11:88061361-88084996	WT	MT	OK	33.4573	55.29	0.724696	0.0293
XLOC_005747	XLOC_005747	Ehbp1	chr11:22005707-22287028	WT	MT	OK	12.9386	21.4076	0.726444	0.02195
XLOC_031669	XLOC_031669	Ubn2	chr6:38432863-38525034	WT	MT	OK	11.2672	18.6457	0.726714	0.04535
XLOC_005171	XLOC_005171	Ube2g1	chr11:72605469-72687280	WT	MT	OK	23.2551	38.5061	0.727537	0.01895
XLOC_006270	XLOC_006270	Smarce1	chr11:99209047-99232076	WT	MT	OK	92.4948	153.29	0.728822	0.0236
XLOC_032149	XLOC_032149	Ptpro	chr6:137252247-137464729	WT	MT	OK	7.20334	11.9504	0.730327	0.0194
XLOC_031654	XLOC_031654	Cald1	chr6:34598644-34775543	WT	MT	OK	11.353	18.8397	0.730698	0.0277
XLOC_034459	XLOC_034459	Mex3b	chr7:82832401-82874403	WT	MT	OK	22.4677	37.3304	0.732497	0.02985
XLOC_013468	XLOC_013468	Phf21b	chr15:84784825-84856354	WT	MT	OK	8.71444	14.4969	0.734269	0.02145
XLOC_032512	XLOC_032512	Mxd1	chr6:86646889-86669166	WT	MT	OK	5.06615	8.43966	0.736295	0.0351
XLOC_021230	XLOC_021230	Kif3b	chr2:153291415-153333389	WT	MT	OK	10.607	17.6944	0.738277	0.04085
XLOC_032577	XLOC_032577	Rybp	chr6:100226867-100287358	WT	MT	OK	4.09023	6.82772	0.739223	0.03745
XLOC_036039	XLOC_036039	Kcnq1ot1	chr7:143107253-143427042	WT	MT	OK	4.28618	7.1592	0.740104	0.045
XLOC_029229	XLOC_029229	Ythdc1	chr5:86803078-86839457	WT	MT	OK	34.2621	57.2348	0.740282	0.0295
XLOC_005319	XLOC_005319	Ppm1d	chr11:85311253-85347071	WT	MT	OK	30.1361	50.427	0.742701	0.0176
XLOC_020682	XLOC_020682	Epc2	chr2:49451453-49557620	WT	MT	OK	30.7935	51.5894	0.744446	0.02015
XLOC_026348	XLOC_026348	Cngb3	chr4:19280786-19517157	WT	MT	OK	14.6002	24.4698	0.745015	0.0389
XLOC_042250	XLOC_042250	Kdm6a	chrX:18162438-18280110	WT	MT	OK	16.3858	27.47	0.745406	0.01855
XLOC_013428	XLOC_013428	Tob2	chr15:81848037-81860254	WT	MT	OK	4.8541	8.14846	0.747322	0.04305
XLOC_006507	XLOC_006507	Cyth1	chr11:118164128-118248592	WT	MT	OK	10.6444	17.9389	0.752988	0.0251
XLOC_009543	XLOC_009543	Cplx2	chr13:54302216-54384029	WT	MT	OK	20.2629	34.1923	0.754833	0.0164
XLOC_011262	XLOC_011262	Mapk1ip1l	chr14:47298088-47326137	WT	MT	OK	9.32851	15.7511	0.755734	0.01595
XLOC_013577	XLOC_013577	Pou6f1	chr15:100575246-100600043	WT	MT	OK	5.10275	8.61624	0.755782	0.03245
XLOC_023799	XLOC_023799	Zbtb10	chr3:9247929-9290784	WT	MT	OK	10.7024	18.1289	0.760362	0.03135
XLOC_011888	XLOC_011888	Ppp3cc	chr14:70217864-70289526	WT	MT	OK	11.2076	18.9914	0.76087	0.028
XLOC_016633	XLOC_016633	St6gal2	chr17:55444276-55514640	WT	MT	OK	12.0869	20.5219	0.763719	0.0166
XLOC_018068	XLOC_018068	Rbm27	chr18:42275337-42342206	WT	MT	OK	11.3711	19.3295	0.765432	0.0158
XLOC_024693	XLOC_024693	Polr3gl	chr3:96577871-96594181	WT	MT	OK	8.45295	14.3877	0.767309	0.04945
XLOC_042704	XLOC_042704	Mid1	chrX:169685198-169990797	WT	MT	OK	11.9224	20.3562	0.7718	0.0277
XLOC_044100	XLOC_044100	Erdr1	chrY:90784164-90816465	WT	MT	OK	2.70973	4.6536	0.780195	0.01855
XLOC_032301	XLOC_032301	Kdm7a	chr6:39086411-39208217	WT	MT	OK	7.87987	13.5392	0.780903	0.015
XLOC_020409	XLOC_020409	Usp6nl	chr2:6188464-6454918	WT	MT	OK	7.54533	12.9695	0.781462	0.0378
XLOC_000129	XLOC_000129	Plcl1	chr1:55405669-55756606	WT	MT	OK	3.27537	5.63358	0.782394	0.0374
XLOC_026491	XLOC_026491	Snx30	chr4:59805649-59905018	WT	MT	OK	4.11162	7.07253	0.782521	0.0401
XLOC_024853	XLOC_024853	Tet2	chr3:133461526-133545308	WT	MT	OK	12.4591	21.4494	0.783736	0.0257
XLOC_010168	XLOC_010168	Rasgrf2	chr13:91879576-91990174	WT	MT	OK	3.21575	5.53667	0.783862	0.02285
XLOC_029632	XLOC_029632	Wasf3	chr5:146385003-146475082	WT	MT	OK	14.8551	25.6113	0.785823	0.0162
XLOC_020719	XLOC_020719	Csrnp3	chr2:65845766-66037213	WT	MT	OK	13.4691	23.23	0.786336	0.0103
XLOC_000453	XLOC_000453	Pdc	chr1:150319416-150346771	WT	MT	OK	77.9055	134.425	0.787006	0.00885
XLOC_020997	XLOC_020997	Fam98b	chr2:117249728-117272809	WT	MT	OK	12.6819	21.9324	0.790293	0.0487
XLOC_040836	XLOC_040836	Arih1	chr9:59386886-59487852	WT	MT	OK	28.886	50.0154	0.792002	0.04855
XLOC_002675	XLOC_002675	Pkib	chr10:57631980-57741112	WT	MT	OK	2.05569	3.56438	0.794029	0.0409
XLOC_003320	XLOC_003320	Pcbp3	chr10:76761853-76961947	WT	MT	OK	40.7278	70.6862	0.795416	0.00955
XLOC_029091	XLOC_029091	Uvssa	chr5:33378527-33423455	WT	MT	OK	4.91765	8.54653	0.797368	0.0143
XLOC_011767	XLOC_011767	Homez	chr14:54852736-54864158	WT	MT	OK	2.98913	5.20003	0.798796	0.0258
XLOC_042810	XLOC_042810	Upf3b	chrX:37091682-37110413	WT	MT	OK	15.0339	26.1669	0.799524	0.0158
XLOC_013211	XLOC_013211	Rgs22	chr15:36008153-36140525	WT	MT	OK	4.11713	7.17844	0.80203	0.02125
XLOC_020906	XLOC_020906	Lrp4	chr2:91457444-91518971	WT	MT	OK	8.74438	15.2892	0.806083	0.01635
XLOC_043181	XLOC_043181	Sat1	chrX:155213125-155216449	WT	MT	OK	41.0288	71.7655	0.806652	0.01525
XLOC_007774	XLOC_007774	Hif1a	chr12:73907768-73950360	WT	MT	OK	106.412	186.149	0.8068	0.0166
XLOC_018162	XLOC_018162	Onecut2	chr18:64340262-64401361	WT	MT	OK	4.03047	7.05552	0.807806	0.01615
XLOC_027570	XLOC_027570	Epha8	chr4:136923299-136965800	WT	MT	OK	14.8463	26.0251	0.809798	0.03005
XLOC_001326	XLOC_001326	Prox1	chr1:190117428-190171028	WT	MT	OK	9.9319	17.4748	0.81513	0.01045
XLOC_040319	XLOC_040319	Cep70	chr9:99243334-99358530	WT	MT	OK	17.9084	31.5198	0.815623	0.04
XLOC_024162	XLOC_024162	Nhlh2	chr3:102010144-102015883	WT	MT	OK	19.9215	35.0722	0.816004	0.0082
XLOC_021378	XLOC_021378	Tfap2c	chr2:172549592-172558621	WT	MT	OK	4.72592	8.32739	0.817271	0.0307
XLOC_003527	XLOC_003527	Frs2	chr10:117069195-117148517	WT	MT	OK	4.25407	7.49706	0.817483	0.0196
XLOC_002673	XLOC_002673	Gja1	chr10:56377299-56390419	WT	MT	OK	13.4178	23.6559	0.818046	0.0201
XLOC_020407	XLOC_020407	Upf2	chr2:5951468-6056824	WT	MT	OK	11.202	19.7604	0.818856	0.01435
XLOC_009508	XLOC_009508	Rbm24	chr13:46418299-46431099	WT	MT	OK	3.22327	5.69804	0.821941	0.03745
XLOC_020734	XLOC_020734	Ppig	chr2:69722823-69754440	WT	MT	OK	10.4964	18.5623	0.822481	0.01355
XLOC_027071	XLOC_027071	Pnrc1	chr4:33241013-33253612	WT	MT	OK	51.7323	91.4891	0.822536	0.02095
XLOC_035530	XLOC_035530	Sv2b	chr7:74986090-75331419	WT	MT	OK	25.0827	44.3658	0.822753	0.0146
XLOC_024876	XLOC_024876	Lmo4	chr3:144188529-144205574	WT	MT	OK	37.6463	66.6761	0.824663	0.0189
XLOC_011275	XLOC_011275	Naa30	chr14:49172226-49201890	WT	MT	OK	16.1456	28.6182	0.825789	0.01465
XLOC_032292	XLOC_032292	Svopl	chr6:37979584-38046996	WT	MT	OK	1.45215	2.57955	0.828932	0.0347
XLOC_042677	XLOC_042677	Map7d2	chrX:159414577-159498947	WT	MT	OK	2.61244	4.64107	0.829061	0.03745
XLOC_019383	XLOC_019383	Slc1a1	chr19:28834933-28914114	WT	MT	OK	7.3141	13.0163	0.831567	0.0132
XLOC_032298	XLOC_032298	Hipk2	chr6:38687258-38876200	WT	MT	OK	7.50819	13.3646	0.831882	0.0454
XLOC_006237	XLOC_006237	Tbkbp1	chr11:97135764-97151398	WT	MT	OK	2.26372	4.03326	0.833252	0.0389
XLOC_040352	XLOC_040352	Dusp7	chr9:106368631-106375723	WT	MT	OK	3.05019	5.43908	0.834465	0.03395
XLOC_021474	XLOC_021474	Taf3	chr2:9913623-10048851	WT	MT	OK	2.71926	4.85444	0.836091	0.02245
XLOC_014760	XLOC_014760	Cldn1	chr16:26356645-26371839	WT	MT	OK	4.04044	7.21697	0.836881	0.03785
XLOC_024809	XLOC_024809	Lppr4	chr3:117318253-117360876	WT	MT	OK	3.21658	5.75612	0.83957	0.0163
XLOC_040975	XLOC_040975	1190002N15Rik	chr9:94517863-94538081	WT	MT	OK	25.3539	45.4069	0.840703	0.0051
XLOC_031954	XLOC_031954	Mitf	chr6:97807057-98021587	WT	MT	OK	2.68291	4.80648	0.841181	0.0497
XLOC_029326	XLOC_029326	Lrrc8d	chr5:105698481-105816245	WT	MT	OK	2.59881	4.66624	0.844412	0.03225
XLOC_022435	XLOC_022435	Taf4a	chr2:179910453-179976707	WT	MT	OK	3.91463	7.029	0.844443	0.02385
XLOC_018288	XLOC_018288	Rprd1a	chr18:24470615-24530204	WT	MT	OK	14.3442	25.7797	0.845768	0.0334
XLOC_007732	XLOC_007732	Pnn	chr12:59066030-59075731	WT	MT	OK	25.4042	45.6798	0.846492	0.00705
XLOC_007759	XLOC_007759	Arid4a	chr12:71015966-71099351	WT	MT	OK	8.14109	14.6394	0.846566	0.0084
XLOC_026622	XLOC_026622	Lrp8	chr4:107800946-107879481	WT	MT	OK	9.14072	16.4445	0.847223	0.0182
XLOC_005987	XLOC_005987	Atp1b2	chr11:69599654-69606008	WT	MT	OK	10.5281	18.9509	0.848022	0.01235
XLOC_038255	XLOC_038255	2310022B05Rik	chr8:124635755-124663369	WT	MT	OK	3.51472	6.34596	0.85243	0.0234
XLOC_001344	XLOC_001344	Diexf	chr1:193090697-193130387	WT	MT	OK	4.99897	9.02747	0.852692	0.01575
XLOC_027190	XLOC_027190	Lpar1	chr4:58434512-58553888	WT	MT	OK	4.01845	7.27216	0.855744	0.02365
XLOC_024042	XLOC_024042	Crtc2	chr3:90254139-90264572	WT	MT	OK	2.70569	4.90208	0.857397	0.02875
XLOC_021582	XLOC_021582	Ntng2	chr2:29194246-29253950	WT	MT	OK	14.2324	25.8115	0.858837	0.01
XLOC_002957	XLOC_002957	Lin7a	chr10:107271830-107425710	WT	MT	OK	8.16892	14.8187	0.859206	0.00685
XLOC_024229	XLOC_024229	Lppr5	chr3:117574333-117691484	WT	MT	OK	10.2252	18.6201	0.864734	0.0072
XLOC_020494	XLOC_020494	Otud1	chr2:19655805-19663284	WT	MT	OK	4.35404	7.93271	0.86546	0.0365
XLOC_024537	XLOC_024537	Gucy1a3	chr3:82092393-82145877	WT	MT	OK	9.68402	17.6638	0.867115	0.0073
XLOC_034778	XLOC_034778	Fus	chr7:127967478-127988928	WT	MT	OK	21.0166	38.3856	0.869039	0.0451
XLOC_008110	XLOC_008110	Dnajb9	chr12:44205358-44210089	WT	MT	OK	10.4693	19.1227	0.869113	0.0198
XLOC_011489	XLOC_011489	Slain1	chr14:103647835-103707022	WT	MT	OK	8.10879	14.8185	0.86984	0.01715
XLOC_007694	XLOC_007694	Dgkb	chr12:37880336-38634187	WT	MT	OK	1.26789	2.31771	0.870277	0.04175
XLOC_011807	XLOC_011807	Zmym5	chr14:56789722-56811877	WT	MT	OK	10.7964	19.7714	0.872863	0.0067
XLOC_007810	XLOC_007810	Rbm25	chr12:83631121-83687652	WT	MT	OK	46.4634	85.1057	0.873161	0.0149
XLOC_043016	XLOC_043016	Zxda	chrX:94788999-94798289	WT	MT	OK	1.41081	2.59097	0.876966	0.02835
XLOC_002595	XLOC_002595	Moxd1	chr10:24223516-24302995	WT	MT	OK	10.9108	20.0551	0.878218	0.00645
XLOC_017233	XLOC_017233	Rab12	chr17:66494511-66524131	WT	MT	OK	16.59	30.5291	0.87987	0.03375
XLOC_021126	XLOC_021126	Chgb	chr2:132781277-132795074	WT	MT	OK	26.8475	49.4729	0.88185	0.0033
XLOC_017944	XLOC_017944	Wac	chr18:7868822-7931222	WT	MT	OK	37.6722	69.463	0.882743	0.011
XLOC_043092	XLOC_043092	Pcdh19	chrX:133582037-133689110	WT	MT	OK	5.18011	9.55865	0.883823	0.00715
XLOC_016928	XLOC_016928	Tulp1	chr17:28351516-28365579	WT	MT	OK	16.7902	30.9962	0.884471	0.0052
XLOC_040936	XLOC_040936	Filip1	chr9:79804725-79977882	WT	MT	OK	2.07351	3.83654	0.887732	0.02555
XLOC_030076	XLOC_030076	Git2	chr5:114725703-114774983	WT	MT	OK	4.83351	8.95384	0.889436	0.0337
XLOC_008194	XLOC_008194	Max	chr12:76937268-76962248	WT	MT	OK	15.2726	28.314	0.890572	0.00765
XLOC_016701	XLOC_016701	Vit	chr17:78508062-78627409	WT	MT	OK	3.22432	5.97778	0.890616	0.03595
XLOC_013166	XLOC_013166	Dnajc21	chr15:10446280-10470585	WT	MT	OK	10.0751	18.7072	0.892801	0.0173
XLOC_022318	XLOC_022318	Ptprt	chr2:161521885-162675204	WT	MT	OK	2.91085	5.40626	0.893189	0.0053
XLOC_020692	XLOC_020692	Neb	chr2:52127650-52338798	WT	MT	OK	1.55471	2.88862	0.893736	0.043
XLOC_003370	XLOC_003370	Mex3d	chr10:80380354-80387651	WT	MT	OK	11.2241	20.8801	0.895535	0.0076
XLOC_009952	XLOC_009952	Mak	chr13:41023623-41079706	WT	MT	OK	6.971	13.0055	0.899689	0.00975
XLOC_009504	XLOC_009504	Jarid2	chr13:44730773-45002677	WT	MT	OK	7.24763	13.5263	0.900182	0.03055
XLOC_002728	XLOC_002728	Rhobtb1	chr10:69208551-69292366	WT	MT	OK	6.14311	11.4724	0.901131	0.0412
XLOC_027458	XLOC_027458	Ago1,Ago3	chr4:126332424-126468723	WT	MT	OK	13.8017	25.7824	0.901546	0.0095
XLOC_008007	XLOC_008007	Ptprn2	chr12:116485719-117337012	WT	MT	OK	7.42166	13.8672	0.901859	0.01315
XLOC_042509	XLOC_042509	Chic1	chrX:103356413-103400177	WT	MT	OK	3.31019	6.22417	0.910966	0.0093
XLOC_022370	XLOC_022370	Kcnb1	chr2:167095716-167189936	WT	MT	OK	1.69463	3.18875	0.912017	0.015
XLOC_011267	XLOC_011267	Peli2	chr14:48120797-48261093	WT	MT	OK	3.33392	6.27471	0.912329	0.0081
XLOC_030098	XLOC_030098	Srrm4	chr5:116438620-116592529	WT	MT	OK	9.58594	18.0495	0.912967	0.0043
XLOC_001144	XLOC_001144	Lhx4	chr1:155695877-155751735	WT	MT	OK	5.74586	10.8599	0.91841	0.032
XLOC_032699	XLOC_032699	Prmt8	chr6:127689008-127773722	WT	MT	OK	4.06366	7.68195	0.918693	0.0239
XLOC_009954	XLOC_009954	Elovl2	chr13:41180654-41220436	WT	MT	OK	19.034	36.213	0.927925	0.0033
XLOC_018484	XLOC_018484	Sall3	chr18:80966373-80986873	WT	MT	OK	0.860472	1.63723	0.928056	0.03395
XLOC_001099	XLOC_001099	Lhx9	chr1:138825115-138848602	WT	MT	OK	7.02916	13.4079	0.931658	0.02625
XLOC_011523	XLOC_011523	Zic2	chr14:122470376-122483865	WT	MT	OK	11.3876	21.7418	0.933004	0.01825
XLOC_009762	XLOC_009762	Hcn1	chr13:117600538-117988929	WT	MT	OK	9.69305	18.5282	0.9347	0.0273
XLOC_042612	XLOC_042612	Mid2	chrX:140664596-140767715	WT	MT	OK	1.77632	3.39654	0.935176	0.0218
XLOC_029947	XLOC_029947	Ppef2	chr5:92226231-92256631	WT	MT	OK	13.942	26.7009	0.937455	0.01035
XLOC_013294	XLOC_013294	Ndrg1	chr15:66925750-66969641	WT	MT	OK	62.8308	120.406	0.938366	0.00535
XLOC_024785	XLOC_024785	Prpf38b	chr3:108897472-108911732	WT	MT	OK	17.2315	33.1126	0.942333	0.0112
XLOC_035520	XLOC_035520	Nr2f2	chr7:70351270-70411146	WT	MT	OK	2.79281	5.37145	0.943592	0.0183
XLOC_007597	XLOC_007597	Atad2b	chr12:4917153-5047456	WT	MT	OK	19.0594	36.8138	0.949747	0.0169
XLOC_040028	XLOC_040028	3110039I08Rik,Mir125b-1	chr9:41376525-41615183	WT	MT	OK	5.56465	10.7507	0.950072	0.03905
XLOC_013074	XLOC_013074	4930578M01Rik	chr15:98983438-98998932	WT	MT	OK	5.6761	11.04	0.959761	0.03165
XLOC_016654	XLOC_016654	1700061G19Rik	chr17:56875632-56891133	WT	MT	OK	1.29872	2.53329	0.963919	0.0488
XLOC_032048	XLOC_032048	Foxj2	chr6:122815011-122846205	WT	MT	OK	1.97248	3.84961	0.964702	0.03305
XLOC_032804	XLOC_032804	St8sia1	chr6:142814230-142964459	WT	MT	OK	1.99517	3.90998	0.970651	0.00505
XLOC_000661	XLOC_000661	Rd3	chr1:191977369-191991179	WT	MT	OK	2.54089	4.98213	0.971427	0.0395
XLOC_027233	XLOC_027233	Tnc	chr4:63959784-64047023	WT	MT	OK	5.07823	9.96002	0.971823	0.0031
XLOC_014604	XLOC_014604	Ripply3	chr16:94328270-94336935	WT	MT	OK	3.5654	7.01112	0.97558	0.0337
XLOC_008094	XLOC_008094	Hdac9	chr12:34046469-34917095	WT	MT	OK	10.4253	20.5035	0.975784	0.00455
XLOC_003108	XLOC_003108	Tab2	chr10:7904036-7956123	WT	MT	OK	15.5003	30.4989	0.976463	0.0034
XLOC_024521	XLOC_024521	Bche	chr3:73635808-73708415	WT	MT	OK	1.28469	2.54479	0.986129	0.01795
XLOC_040179	XLOC_040179	Igdcc4	chr9:65101451-65138126	WT	MT	OK	3.44136	6.83994	0.991005	0.004
XLOC_003422	XLOC_003422	Nuak1	chr10:84370727-84443892	WT	MT	OK	3.69646	7.36121	0.993797	0.0057
XLOC_020953	XLOC_020953	Kcna4	chr2:107290436-107312078	WT	MT	OK	2.56723	5.11535	0.994621	0.0203
XLOC_029885	XLOC_029885	Fryl	chr5:73020068-73256622	WT	MT	OK	14.203	28.3313	0.996197	0.01845
XLOC_021254	XLOC_021254	a	chr2:155013419-155051012	WT	MT	OK	0.509089	1.02237	1.00593	0.03225
XLOC_009534	XLOC_009534	S1pr3	chr13:51408525-51569457	WT	MT	OK	7.822	15.8023	1.01452	0.0211
XLOC_042472	XLOC_042472	Zxdb	chrX:94724568-94735593	WT	MT	OK	2.11228	4.27187	1.01607	0.01285
XLOC_024101	XLOC_024101	Rfx5	chr3:94952630-94974585	WT	MT	OK	3.91197	7.92856	1.01917	0.0072
XLOC_024717	XLOC_024717	Fam46c	chr3:100467972-100489386	WT	MT	OK	2.53822	5.21702	1.03941	0.0222
XLOC_013274	XLOC_013274	Fam84b	chr15:60818910-60831406	WT	MT	OK	4.22744	8.68993	1.03956	0.00555
XLOC_029175	XLOC_029175	Klhl5	chr5:65107556-65168205	WT	MT	OK	5.73178	11.8577	1.04877	0.00425
XLOC_022446	XLOC_022446	Mir124a-3	chr2:180835516-180899383	WT	MT	OK	1.87444	3.88044	1.04976	0.00535
XLOC_035497	XLOC_035497	Chrna7	chr7:63095562-63212588	WT	MT	OK	1.5975	3.31928	1.05505	0.0432
XLOC_037655	XLOC_037655	Wfdc1	chr8:119666364-119688350	WT	MT	OK	6.68221	13.9015	1.05685	0.01595
XLOC_031579	XLOC_031579	Glcci1	chr6:8492725-8601379	WT	MT	OK	33.2543	69.2732	1.05876	0.01425
XLOC_000068	XLOC_000068	Cnnm3	chr1:36511727-36528630	WT	MT	OK	8.71026	18.1503	1.05921	0.00485
XLOC_032085	XLOC_032085	Ano2	chr6:125690388-126040128	WT	MT	OK	4.0921	8.53055	1.0598	0.0092
XLOC_014831	XLOC_014831	Arhgap31	chr16:38558697-38713035	WT	MT	OK	5.77037	12.0292	1.05981	0.02255
XLOC_018307	XLOC_018307	Epb4.1l4a	chr18:33794864-34007697	WT	MT	OK	9.02658	18.8518	1.06245	0.00795
XLOC_035604	XLOC_035604	Tyr	chr7:87424515-87493458	WT	MT	OK	5.4724	11.4317	1.0628	0.02645
XLOC_000697	XLOC_000697	Eya1	chr1:14168957-14487623	WT	MT	OK	1.19849	2.514	1.06876	0.01855
XLOC_021621	XLOC_021621	Stxbp1	chr2:32775780-32847237	WT	MT	OK	13.6118	28.5899	1.07065	0.01085
XLOC_005959	XLOC_005959	Hs3st3b1	chr11:63884692-63922502	WT	MT	OK	2.47023	5.21686	1.07854	0.00305
XLOC_021484	XLOC_021484	C1ql3	chr2:12924024-13014804	WT	MT	OK	6.96838	14.728	1.07967	0.04725
XLOC_021693	XLOC_021693	Nr4a2	chr2:57106843-57124003	WT	MT	OK	2.34131	4.95583	1.08181	0.0082
XLOC_037287	XLOC_037287	Mtnr1a	chr8:45068911-45093340	WT	MT	OK	3.40726	7.21779	1.08295	0.0271
XLOC_037873	XLOC_037873	Dlc1	chr8:36566584-36952442	WT	MT	OK	9.67025	20.5286	1.08601	0.00175
XLOC_029118	XLOC_029118	Ccdc96	chr5:36484587-36488171	WT	MT	OK	0.743129	1.58926	1.09667	0.04075
XLOC_000358	XLOC_000358	C1ql2	chr1:120339955-120343290	WT	MT	OK	3.95479	8.5111	1.10575	0.0161
XLOC_031754	XLOC_031754	Gpnmb	chr6:49036517-49059490	WT	MT	OK	4.60416	9.94199	1.1106	0.0429
XLOC_038257	XLOC_038257	Fam89a	chr8:124739675-124752102	WT	MT	OK	2.65852	5.75938	1.11529	0.03375
XLOC_000164	XLOC_000164	Nrp2	chr1:62703316-62818692	WT	MT	OK	2.96695	6.44423	1.11903	0.00135
XLOC_000682	XLOC_000682	Mybl1	chr1:9648385-9700491	WT	MT	OK	43.2729	94.1835	1.12201	0.0146
XLOC_027058	XLOC_027058	Pou3f2	chr4:22479455-22488366	WT	MT	OK	6.57206	14.3402	1.12564	0.00045
XLOC_034312	XLOC_034312	Slc17a7	chr7:45163913-45176139	WT	MT	OK	2.15392	4.7146	1.13017	0.0076
XLOC_027041	XLOC_027041	Slc26a7	chr4:14502467-14621802	WT	MT	OK	2.3768	5.22336	1.13596	0.02775
XLOC_010227	XLOC_010227	Pik3r1	chr13:101678603-101769577	WT	MT	OK	51.1899	112.969	1.14199	0.0013
XLOC_016698	XLOC_016698	Rasgrp3	chr17:75435904-75530106	WT	MT	OK	1.11366	2.45964	1.14313	0.0356
XLOC_011188	XLOC_011188	Wnt5a	chr14:28504614-28525515	WT	MT	OK	1.19515	2.64704	1.14719	0.0123
XLOC_003642	XLOC_003642	Neurod4	chr10:130268151-130281777	WT	MT	OK	175.905	392.249	1.15697	0.00435
XLOC_030173	XLOC_030173	Rimbp2	chr5:128758890-128953362	WT	MT	OK	0.871928	1.94696	1.15894	0.012
XLOC_026614	XLOC_026614	Tceanc2	chr4:107123158-107178366	WT	MT	OK	3.45258	7.71916	1.16077	0.0023
XLOC_041160	XLOC_041160	4930526I15Rik	chr9:124422640-124427709	WT	MT	OK	4.5865	10.2563	1.16105	0.04085
XLOC_040970	XLOC_040970	Zic1	chr9:91356702-91389348	WT	MT	OK	10.9585	24.5125	1.16146	0.00345
XLOC_009650	XLOC_009650	Ell2	chr13:75707483-75772618	WT	MT	OK	1.80316	4.03446	1.16185	0.0165
XLOC_011240	XLOC_011240	Lrit1,Lrit2	chr14:37054564-37098367	WT	MT	OK	9.29665	20.8856	1.16773	0.0252
XLOC_003202	XLOC_003202	Slc16a10	chr10:40033534-40142254	WT	MT	OK	0.893623	2.01155	1.17057	0.02095
XLOC_011986	XLOC_011986	Zic5	chr14:122455811-122465853	WT	MT	OK	1.59179	3.59013	1.17338	0.027
XLOC_020477	XLOC_020477	Cacnb2	chr2:14604305-14989276	WT	MT	OK	3.89796	8.8355	1.18059	0.0037
XLOC_024840	XLOC_024840	Gar1	chr3:129824911-129831413	WT	MT	OK	9.48794	21.5291	1.18212	0.00485
XLOC_037832	XLOC_037832	Plekha2	chr8:25039143-25110316	WT	MT	OK	1.06701	2.42785	1.1861	0.01005
XLOC_003492	XLOC_003492	Lrriq1	chr10:103044463-103236327	WT	MT	OK	1.15475	2.63612	1.19084	0.0214
XLOC_010261	XLOC_010261	Itga2	chr13:114832063-114932125	WT	MT	OK	1.39656	3.22511	1.20748	0.0377
XLOC_040326	XLOC_040326	Msl2	chr9:101074044-101251832	WT	MT	OK	8.51232	19.7365	1.21324	0.03625
XLOC_021768	XLOC_021768	Neurod1,Cerkl	chr2:79255340-79457791	WT	MT	OK	81.5966	190.168	1.22069	0.00065
XLOC_014440	XLOC_014440	Heg1	chr16:33684465-33771719	WT	MT	OK	3.37746	7.87407	1.22117	0.00275
XLOC_016722	XLOC_016722	Plekhh2	chr17:84511894-84622375	WT	MT	OK	1.5314	3.5947	1.23102	0.00395
XLOC_000265	XLOC_000265	Efhd1	chr1:87264251-87310835	WT	MT	OK	2.46653	5.80568	1.23498	0.0109
XLOC_017978	XLOC_017978	Ttr	chr18:20665249-20674326	WT	MT	OK	15.7228	37.1638	1.24104	0.0069
XLOC_024112	XLOC_024112	Ctss	chr3:95526785-95556405	WT	MT	OK	4.00791	9.54265	1.25154	0.0064
XLOC_002565	XLOC_002565	Map7	chr10:20148919-20281590	WT	MT	OK	30.8478	73.5778	1.2541	0.00035
XLOC_018158	XLOC_018158	Apcdd1	chr18:62922293-62953809	WT	MT	OK	2.44503	5.84989	1.25855	0.00235
XLOC_000182	XLOC_000182	Vwc2l	chr1:70725714-70885689	WT	MT	OK	0.987603	2.40329	1.28301	0.01585
XLOC_000675	XLOC_000675	Rp1	chr1:4142476-4409241	WT	MT	OK	22.2071	54.0739	1.28391	0.0039
XLOC_036041	XLOC_036041	Cdkn1c	chr7:143458338-143461260	WT	MT	OK	33.0299	80.5788	1.28663	5e-05
XLOC_040058	XLOC_040058	Dscaml1	chr9:45416625-45753925	WT	MT	OK	2.48202	6.0864	1.29407	0.0028
XLOC_031946	XLOC_031946	Adamts9	chr6:92772644-93111749	WT	MT	OK	1.15422	2.8334	1.29561	0.02775
XLOC_009949	XLOC_009949	Tfap2a	chr13:40712911-40735353	WT	MT	OK	3.84141	9.45413	1.29931	0.0013
XLOC_024485	XLOC_024485	Clrn1	chr3:58840105-58885485	WT	MT	OK	1.8899	4.6791	1.30792	0.00615
XLOC_019380	XLOC_019380	Kcnv2	chr19:27322618-27337179	WT	MT	OK	3.19864	7.92764	1.30943	0.0001
XLOC_000032	XLOC_000032	Tfap2b	chr1:19208913-19238845	WT	MT	OK	17.0744	42.3317	1.30991	0.0003
XLOC_031759	XLOC_031759	Npy	chr6:49822728-49829505	WT	MT	OK	21.1754	53.1189	1.32683	0.00205
XLOC_004827	XLOC_004827	Vstm2a	chr11:16257572-16284551	WT	MT	OK	1.10582	2.77465	1.32719	0.0068
XLOC_007883	XLOC_007883	Slc24a4	chr12:102128678-102267612	WT	MT	OK	1.1135	2.79698	1.32877	0.01495
XLOC_041129	XLOC_041129	Cx3cr1	chr9:120048358-120068296	WT	MT	OK	0.977439	2.45774	1.33026	0.00875
XLOC_026447	XLOC_026447	Tdrd7	chr4:45965334-46034765	WT	MT	OK	5.564	14.1087	1.3424	0.0005
XLOC_006182	XLOC_006182	Msi2	chr11:88337355-88718267	WT	MT	OK	41.4947	106.371	1.35811	0.03215
XLOC_010266	XLOC_010266	4933413L06Rik	chr13:117600538-117988929	WT	MT	OK	2.3649	6.06481	1.35869	0.03955
XLOC_037420	XLOC_037420	Hmox1	chr8:75091920-75100593	WT	MT	OK	2.97479	7.71316	1.37453	0.0073
XLOC_016799	XLOC_016799	Dact2	chr17:14195229-14204223	WT	MT	OK	0.821419	2.14311	1.38352	0.01205
XLOC_042412	XLOC_042412	Xlr3b	chrX:73192178-73203441	WT	MT	OK	0.961954	2.54397	1.40304	0.03425
XLOC_023847	XLOC_023847	Samd7	chr3:30746255-30767182	WT	MT	OK	6.09742	16.2314	1.41251	0.00015
XLOC_000010	XLOC_000010	3110035E14Rik	chr1:9545310-9631092	WT	MT	OK	14.4325	38.5673	1.41806	0.001
XLOC_000261	XLOC_000261	Prss56	chr1:87183035-87188439	WT	MT	OK	4.29995	11.5033	1.41966	0.00265
XLOC_034733	XLOC_034733	Cacng3	chr7:122670278-122770710	WT	MT	OK	3.57187	9.61385	1.42843	0.0023
XLOC_032278	XLOC_032278	Podxl	chr6:31398813-31563937	WT	MT	OK	9.65467	26.1064	1.4351	0.0468
XLOC_000096	XLOC_000096	Pou3f3	chr1:42697145-42700209	WT	MT	OK	1.03985	2.82157	1.44012	0.0057
XLOC_021766	XLOC_021766	Zfp385b	chr2:77409969-77819339	WT	MT	OK	5.64691	15.4096	1.44829	0.0003
XLOC_040083	XLOC_040083	Cryab	chr9:50751071-50756655	WT	MT	OK	22.5769	61.8032	1.45284	0.00175
XLOC_012968	XLOC_012968	Cacna1i	chr15:80287237-80401915	WT	MT	OK	2.3229	6.59168	1.50472	0.005
XLOC_033911	XLOC_033911	Eps8l1	chr7:4460146-4481412	WT	MT	OK	0.769064	2.18578	1.50697	0.0175
XLOC_003126	XLOC_003126	Gje1	chr10:14705608-14759019	WT	MT	OK	2.58229	7.34215	1.50755	0.0168
XLOC_018244	XLOC_018244	Mkx	chr18:6934675-7004779	WT	MT	OK	0.53724	1.56985	1.54698	0.01505
XLOC_029093	XLOC_029093	Fgfr3	chr5:33716497-33737172	WT	MT	OK	0.893709	2.71744	1.60437	0.00425
XLOC_038098	XLOC_038098	Cngb1	chr8:95239042-95306759	WT	MT	OK	1.5664	4.89023	1.64245	0.0036
XLOC_020795	XLOC_020795	Zfp804a	chr2:82053279-82264229	WT	MT	OK	2.02433	6.35521	1.6505	0.0002
XLOC_029193	XLOC_029193	Gabrb1	chr5:71699933-72151241	WT	MT	OK	0.773513	2.45464	1.66601	0.03935
XLOC_038067	XLOC_038067	Cbln1	chr8:87468645-87472618	WT	MT	OK	1.16409	3.7052	1.67035	0.00195
XLOC_030142	XLOC_030142	Rhof	chr5:123076274-123168630	WT	MT	OK	18.9326	60.5759	1.67787	0.02395
XLOC_003048	XLOC_003048	Mip,Timeless	chr10:128225837-128252941	WT	MT	OK	17.2313	55.4171	1.6853	0.0011
XLOC_001110	XLOC_001110	Rgs13	chr1:144138342-144177411	WT	MT	OK	0.82498	2.70314	1.71221	0.01295
XLOC_001157	XLOC_001157	Pappa2	chr1:158711730-158959112	WT	MT	OK	0.450878	1.49783	1.73207	0.0048
XLOC_016204	XLOC_016204	Tagap	chr17:7925999-7935678	WT	MT	OK	0.33095	1.12882	1.77013	0.01525
XLOC_006257	XLOC_006257	Neurod2	chr11:98325416-98329645	WT	MT	OK	0.668776	2.3571	1.81742	0.0029
XLOC_003517	XLOC_003517	Lgr5	chr10:115450313-115587780	WT	MT	OK	0.445954	1.57718	1.82238	0.0107
XLOC_021744	XLOC_021744	Wipf1	chr2:73429096-73529487	WT	MT	OK	1.00058	3.66381	1.8725	0.03855
XLOC_016418	XLOC_016418	Cryaa	chr17:31677930-31681730	WT	MT	OK	461.816	1735.98	1.91036	0.01755
XLOC_011808	XLOC_011808	Gja3	chr14:57034459-57062355	WT	MT	OK	1.8382	7.15209	1.96007	0.00075
XLOC_040793	XLOC_040793	Tnfaip8l3	chr9:54025605-54068411	WT	MT	OK	0.546753	2.12819	1.96067	0.0091
XLOC_027172	XLOC_027172	Abca1	chr4:53030739-53159895	WT	MT	OK	3.32869	13.0906	1.97551	5e-05
XLOC_013500	XLOC_013500	Syt10	chr15:89782107-89841941	WT	MT	OK	0.451441	1.78268	1.98144	0.01505
XLOC_023979	XLOC_023979	Sfrp2	chr3:83766320-83774650	WT	MT	OK	14.188	58.4907	2.04354	5e-05
XLOC_007725	XLOC_007725	Gm19990	chr12:56253123-56266505	WT	MT	OK	0.627005	2.5892	2.04596	0.01965
XLOC_037512	XLOC_037512	Mt1	chr8:94179088-94180327	WT	MT	OK	6.21833	26.2457	2.07748	0.00145
XLOC_021134	XLOC_021134	Lamp5	chr2:136052331-136069917	WT	MT	OK	0.331524	1.44884	2.12771	0.0195
XLOC_000859	XLOC_000859	Cryga	chr1:65100388-65103363	WT	MT	OK	329.809	1545.05	2.22795	0.0005
XLOC_030056	XLOC_030056	Crybb3	chr5:113075837-113081584	WT	MT	OK	175.017	834.508	2.25343	0.0003
XLOC_041015	XLOC_041015	Bfsp2	chr9:103423577-103480328	WT	MT	OK	10.5278	50.7532	2.26929	0.00025
XLOC_029320	XLOC_029320	Spp1	chr5:104435110-104441053	WT	MT	OK	0.528891	2.56505	2.27794	0.00845
XLOC_043055	XLOC_043055	Xist	chrX:103431516-103484957	WT	MT	OK	21.6072	105.141	2.28274	0.00525
XLOC_026399	XLOC_026399	Dnaic1	chr4:41569793-41649465	WT	MT	OK	2.69401	13.8521	2.36228	0.00055
XLOC_042683	XLOC_042683	Rs1	chrX:160768012-160994681	WT	MT	OK	0.308266	1.66843	2.43625	0.0084
XLOC_000890	XLOC_000890	Cryba2	chr1:74889933-74893143	WT	MT	OK	70.8966	392.999	2.47074	5e-05
XLOC_001237	XLOC_001237	Nhlh1	chr1:172052291-172057596	WT	MT	OK	0.458744	2.65989	2.53561	0.0015
XLOC_000451	XLOC_000451	Brinp3	chr1:146495665-146902472	WT	MT	OK	0.705527	4.31227	2.61167	0.005
XLOC_000855	XLOC_000855	Cryge	chr1:65048556-65051163	WT	MT	OK	155.032	977.839	2.65703	5e-05
XLOC_029733	XLOC_029733	Crygn	chr5:24751001-24757843	WT	MT	OK	14.4254	91.1421	2.65951	5e-05
XLOC_029370	XLOC_029370	Crybb1	chr5:112255820-112269582	WT	MT	OK	88.9403	571.52	2.68389	5e-05
XLOC_030055	XLOC_030055	Crybb2	chr5:113058257-113070117	WT	MT	OK	6.3979	41.5951	2.70074	5e-05
XLOC_030047	XLOC_030047	Cryba4	chr5:112246467-112252505	WT	MT	OK	53.4341	350.222	2.71244	5e-05
XLOC_032515	XLOC_032515	Anxa4	chr6:86736474-86793584	WT	MT	OK	1.51458	10.0335	2.72784	0.00025
XLOC_042481	XLOC_042481	Stard8	chrX:99042580-99074728	WT	MT	OK	0.411275	2.72464	2.72789	0.00245
XLOC_000856	XLOC_000856	Crygd	chr1:65061837-65063440	WT	MT	OK	120.776	827.595	2.77659	5e-05
XLOC_034253	XLOC_034253	Lim2	chr7:43430100-43435991	WT	MT	OK	9.99987	68.5941	2.7781	5e-05
XLOC_000176	XLOC_000176	Crygf	chr1:65926521-65928304	WT	MT	OK	65.3572	458.885	2.81171	5e-05
XLOC_029888	XLOC_029888	Lrrc66	chr5:73606507-73632421	WT	MT	OK	0.218389	1.62643	2.89674	0.00285
XLOC_014749	XLOC_014749	Crygs	chr16:22805202-22811410	WT	MT	OK	19.9613	160.907	3.01095	5e-05
XLOC_000858	XLOC_000858	Crygb	chr1:65080221-65082290	WT	MT	OK	93.8952	823.726	3.13304	5e-05
XLOC_022198	XLOC_022198	Bfsp1	chr2:143826428-143863372	WT	MT	OK	4.27656	40.6474	3.24864	5e-05
XLOC_000857	XLOC_000857	Crygc	chr1:65071524-65073532	WT	MT	OK	53.4999	566.554	3.40461	5e-05
XLOC_021718	XLOC_021718	Slc38a11	chr2:65316632-65364091	WT	MT	OK	0.130862	1.41656	3.43628	0.0294
XLOC_031944	XLOC_031944	Fgd5	chr6:91978593-92076005	WT	MT	OK	0.255584	2.80705	3.45718	0.0026
XLOC_013632	XLOC_013632	Mucl1,Spt1	chr15:103751922-103899312	WT	MT	OK	0	1.26338	inf	0.0427
XLOC_019559	XLOC_019559	Gal	chr19:3409916-3414457	WT	MT	OK	1.15846	0	#NAME?	5e-05
